# Supplementary material for: The shared circulating diagnostic biomarkers and molecular mechanisms of systemic lupus erythematosus and inflammatory bowel disease
Source: Front Immunol. 2024 May 7;15:1354348. doi: 10.3389/fimmu.2024.1354348 (PMC11106441; doi:10.3389/fimmu.2024.1354348)
Supplement: Supplementary Material 1 — . [file DataSheet_1.csv]

	GSM4029940	GSM4029942	GSM4029943	GSM4029944	GSM4029945	GSM4029946	GSM4029947	GSM4029948	GSM4029949	GSM4029950	GSM4029951	GSM4029952
	normal	normal	SLE	SLE	SLE	SLE	normal	normal	normal	SLE	SLE	SLE
RP11-34P13.7	0.004836034	0.006200157	0.003546681	0.00321071	0.003124277	0.001402108	0.002607198	0.002573362	0.002690148	0.003499194	0.001950662	0.003499194
AL627309.1	0.014824959	0.035780873	0.005621083	0.033045117	0.017581498	0.022082578	0.003264238	0.030640648	0.002067261	0.014991219	0.021524169	0.014991219
AP006222.2	0.061707004	0.07974243	0.126443494	0.103748964	0.083933789	0.093647159	0.090820712	0.068435	0.073384979	0.062552336	0.085233032	0.062552336
RP4-669L17.10	0.008053739	0.002414794	0.003626079	0.004398355	0.002386775	0.005418915	0	0.003228597	0.002474816	0.00273296	0	0.00273296
RP11-206L10.3	0.011057121	0.02313081	0.011194108	0.023837483	0.01449249	0.018329408	0.017860263	0.024370896	0.009164753	0.020083128	0.026183152	0.020083128
RP11-206L10.2	0.013660087	0.024837925	0.027037494	0.044629627	0.015231315	0.020775878	0.023072036	0.018906169	0.018012784	0.026968142	0.030982945	0.026968142
RP11-206L10.9	0.018060792	0.014199561	0.015541555	0.010593169	0.012792485	0.029892613	0.014809833	0.01513849	0.012096453	0.013506428	0.015935937	0.013506428
LINC00115	0.031640449	0.032308189	0.027794576	0.037348694	0.022015373	0.048344294	0.03058734	0.035365455	0.023382015	0.038334018	0.034356404	0.038334018
FAM41C	0.057762853	0.050920905	0.046049751	0.06537127	0.040580148	0.039289525	0.046861567	0.033126101	0.032777828	0.032042333	0.043676641	0.032042333
SAMD11	0.003350664	0.001699671	0.001315093	0	0	0	0	0.00103942	0	0	0	0
NOC2L	0.318621026	0.277553063	0.326106124	0.274408045	0.291986444	0.275601601	0.320530854	0.290564401	0.300707969	0.328025209	0.263763924	0.328025209
KLHL17	0.012088106	0.013144361	0.023498061	0.014687703	0.007791264	0.009612705	0.011172633	0.011932435	0.00557	0.019202166	0.008517939	0.019202166
PLEKHN1	0.003893326	0.011457624	0.007027026	0.019019034	0.007378478	0.012213615	0.009153963	0.005501735	0.006644623	0.005306573	0.01160279	0.005306573
RP11-54O7.17	0.002156623	0.001168225	0.003943324	0.002121019	0.00319124	0.000566562	0	0.001873323	0	0.001358932	0.00123815	0.001358932
HES4	0.210576703	0.068844098	0.349417311	0.564925808	0.255999031	0.100671038	0.027167345	0.054921754	0.033730502	0.063549747	0.070237809	0.063549747
ISG15	0.876526432	0.636154942	2.484180425	2.618658005	0.848730388	0.789939171	0.606308404	0.769702904	0.686016096	1.67642786	1.606753131	1.67642786
AGRN	0.004394274	0.005569966	0.019932703	0.032721203	0.006387152	0.00518525	0.004704743	0.005520097	0.005318832	0.01704463	0.023908471	0.01704463
C1orf159	0.029596271	0.037041835	0.032154946	0.034687385	0.02563373	0.042139912	0.026604955	0.030608173	0.019982231	0.043175557	0.034811046	0.043175557
TTLL10	0.001121196	0.002824334	0.001572586	0.002963163	0.004623856	0	0.005366161	0.001806812	0.002330923	0.002466575	0.003838322	0.002466575
TNFRSF18	0.065821078	0.121398338	0.191532103	0.076633926	0.149874598	0.250500661	0.126239026	0.214901948	0.086657757	0.080900366	0.227265667	0.080900366
TNFRSF4	0.15533618	0.141385607	0.127182775	0.160170906	0.262348126	0.23798239	0.191348273	0.18836787	0.09379358	0.102925653	0.360241403	0.102925653
SDF4	0.55236905	0.531331981	0.622463837	0.565688152	0.472155933	0.55610524	0.427957858	0.45061343	0.385826504	0.488528267	0.446007586	0.488528267
B3GALT6	0.017022736	0.026274425	0.015572437	0.025389568	0.025965143	0.037503069	0.0379573	0.022627454	0.012113496	0.019132656	0.025182327	0.019132656
FAM132A	0.00232958	0.004151706	0.001154615	0.004421726	0.002942035	0.003558278	0.001612139	0.004788192	0.00249386	0.006131148	0.004579748	0.006131148
RP5-902P8.12	0.003615037	0.004706239	0	0.001101262	0	0.004464231	0.001738782	0.001948202	0.001193053	0.004586795	0.004441467	0.004586795
UBE2J2	0.316404668	0.318377048	0.380902719	0.372862155	0.319300673	0.341767716	0.317441432	0.312650701	0.326742245	0.337172453	0.314437436	0.337172453
SCNN1D	0.007424552	0.001736874	0.001405878	0.007473638	0.003299131	0.005574512	0.004663582	0.007790608	0.003023226	0.004687663	0.003659263	0.004687663
ACAP3	0.110811838	0.12430471	0.133176088	0.149598218	0.125160676	0.135868955	0.12597607	0.108609391	0.089601708	0.136107698	0.120775809	0.136107698
PUSL1	0.061489065	0.075563679	0.094341545	0.099422987	0.06669798	0.079850564	0.061756631	0.066233767	0.057049997	0.069182858	0.066107307	0.069182858
CPSF3L	0.284453729	0.281486483	0.367404913	0.340584126	0.305455723	0.278894999	0.284905327	0.264114113	0.279879124	0.302068626	0.289424047	0.302068626
GLTPD1	0.082537422	0.081565973	0.16867992	0.103241135	0.135246313	0.106163103	0.122892543	0.08899009	0.104339546	0.076700327	0.100256021	0.076700327
TAS1R3	0.003498683	0.000940765	0.003015199	0.003714032	0.003754724	0	0.00203055	0.00101367	0	0.000863086	0	0.000863086
DVL1	0.014182242	0.022650596	0.017865403	0.024330978	0.020047056	0.024636552	0.021650593	0.016267194	0.011405337	0.017059534	0.020648646	0.017059534
MXRA8	0.005377071	0.008210212	0.007466583	0	0.012633866	0.004058991	0.010125265	0.011888975	0.002861481	0.01542953	0	0.01542953
AURKAIP1	0.675857548	0.776617963	0.803927739	0.910754828	0.708935873	0.75480193	0.655004937	0.695004877	0.6236728	0.689827564	0.73256786	0.689827564
CCNL2	0.248449409	0.240013076	0.304413414	0.276639463	0.251363057	0.269234501	0.25708391	0.282193971	0.293371648	0.265075593	0.254721131	0.265075593
RP4-758J18.2	0.08606027	0.082203395	0.12206708	0.102727675	0.098443894	0.10708416	0.100979753	0.094218289	0.096027142	0.086044366	0.095407324	0.086044366
MRPL20	0.528060873	0.526089829	0.630658761	0.701371213	0.626044792	0.621646677	0.523522961	0.58503424	0.597559944	0.519125822	0.647198668	0.519125822
RP4-758J18.13	0.005081466	0.008852701	0.006178782	0.009417014	0.008353143	0.007981372	0.007650474	0.003120691	0.002549149	0.005612818	0.00684786	0.005612818
ANKRD65	0.000120783	0.001526485	0	0	0.000314978	0.000703949	0	0.002330255	0	0.002251175	0	0.002251175
ATAD3C	0.012851027	0.012525946	0.030696005	0.013669388	0.021487061	0.018238342	0.019205358	0.019203903	0.017460826	0.013959235	0.018750605	0.013959235
ATAD3B	0.070079597	0.071170315	0.078693691	0.059013607	0.063780742	0.058096468	0.050214076	0.055810387	0.060465066	0.073464691	0.068251921	0.073464691
ATAD3A	0.069802422	0.079846371	0.074997152	0.08483362	0.072593142	0.068234182	0.076636323	0.074910601	0.06580446	0.074578942	0.066969143	0.074578942
SSU72	0.944675155	0.909363529	0.990287724	0.924071261	0.892837717	0.936814266	0.935375106	0.908446527	0.896374303	0.889651215	0.919232905	0.889651215
AL645728.1	0.046730974	0.044333468	0.037689885	0.037140482	0.043188469	0.049795188	0.053706743	0.048398515	0.054074117	0.052501483	0.038752947	0.052501483
C1orf233	0.006202757	0.008399897	0.012512025	0.018397192	0.01091875	0.011093035	0.003596073	0.006471674	0.0023341	0.007752924	0.01376934	0.007752924
RP11-345P4.9	0.10445539	0.08968147	0.06868484	0.070692593	0.066289976	0.069399163	0.090225922	0.086695449	0.0659452	0.100771704	0.115596524	0.100771704
MIB2	0.352167757	0.297876325	0.462235064	0.251595213	0.282790618	0.361526845	0.387287763	0.296671095	0.280412446	0.215599145	0.165637747	0.215599145
MMP23B	0.090030524	0.08840904	0.204000967	0.02787583	0.027086675	0.082684094	0.105079105	0.071033342	0.038301704	0.069141736	0.017705637	0.069141736
CDK11B	0.169527081	0.14541028	0.236453234	0.198351193	0.167651408	0.169195817	0.202742499	0.189912392	0.198515342	0.202649853	0.228843583	0.202649853
RP11-345P4.10	0.004235576	0.005733469	0.005100997	0.009164471	0.005974713	0.004777359	0.005730159	0.007233727	0.004192514	0.002829108	0.005483357	0.002829108
SLC35E2B	0.189840287	0.191274574	0.225619278	0.176185802	0.181517514	0.20289531	0.244709385	0.199565645	0.163822847	0.172970464	0.210627862	0.172970464
RP11-345P4.7	0.002084903	0.001500046	0	0.00196437	0.001876525	0.00711644	0.005186631	0.004389048	0.003080526	0	0.00548482	0
CDK11A	0.330410026	0.295150801	0.398508978	0.282163565	0.271609368	0.21652832	0.364467648	0.400251058	0.333418342	0.281675929	0.31082108	0.281675929
SLC35E2	0.019107127	0.015137709	0.029855299	0.017620536	0.02376297	0.01125491	0.022574556	0.024423829	0.012693485	0.01332901	0.024638504	0.01332901
NADK	0.172822219	0.25525295	0.316072947	0.424315182	0.220881127	0.203785433	0.120192054	0.232672994	0.141758254	0.231755503	0.270880504	0.231755503
GNB1	0.289785351	0.371712032	0.349304047	0.461869753	0.301138626	0.36855607	0.325572851	0.30600595	0.179624157	0.290259496	0.378599008	0.290259496
RP1-140A9.1	0.001986151	0.00227784	0	0.001522889	0.000955541	0.004029531	0.00281555	0.007610751	0.00099588	0.010193914	0	0.010193914
CALML6	0.000747957	0	0	0	0	0	0	0	0	0	0	0
TMEM52	0.004818779	0.001018553	0.002648939	0.00169523	0.002990723	0.007309476	0.003045636	0.002610198	0.001479229	0.006524265	0.004729234	0.006524265
C1orf222	0.003205542	0.003479193	0.001620686	0.002952808	0.001723169	0.004298855	0.010176178	0.002568672	0.00407999	0.003239255	0.002680526	0.003239255
PRKCZ	0.077914578	0.051785991	0.060631435	0.040327321	0.051380192	0.065204931	0.058293267	0.051747559	0.056873547	0.044266062	0.060514238	0.044266062
RP5-892K4.1	0.01202097	0.0096182	0.025329034	0.01298728	0.01106497	0.015277409	0.018409168	0.013033724	0.01576278	0.013967725	0.015659324	0.013967725
RP11-181G12.2	0.001781238	0.004284799	0.001966387	0.001471521	0.002782231	0.004760819	0.00358999	0.001807601	0.001383631	0.005976431	0.001682075	0.005976431
C1orf86	0.57215853	0.529102327	0.624801589	0.663556341	0.536808226	0.586205234	0.496385066	0.583609482	0.434253713	0.519739666	0.557320542	0.519739666
AL590822.2	0.00319135	0.005510215	0.006481199	0.007336896	0.006466889	0.009018266	0.008267595	0.008721799	0.005865081	0.009592586	0.002438235	0.009592586
AL590822.1	0.004195826	0.005337108	0.008255022	0.007727094	0.002481459	0.007247536	0.003721797	0.005052377	0.001976204	0.002632997	0.00675256	0.002632997
SKI	0.100541195	0.134862893	0.107135509	0.087471195	0.090906947	0.126316212	0.108770665	0.097386707	0.087345794	0.109258108	0.128730649	0.109258108
MORN1	0.011973154	0.011547895	0.009694949	0.008909229	0.01007863	0.011718078	0.011544629	0.012904742	0.008204244	0.013556129	0.010017583	0.013556129
RER1	0.438517493	0.481342649	0.615884915	0.637843762	0.488128396	0.487985221	0.422946796	0.466722547	0.393322206	0.483848677	0.480498237	0.483848677
PEX10	0.044064258	0.042794601	0.046923481	0.049013567	0.045258338	0.038239405	0.033268343	0.043920644	0.03747702	0.048029716	0.047423125	0.048029716
PLCH2	0.029679191	0.031605086	0.039573428	0.014594921	0.031472512	0.032258416	0.039256706	0.015536182	0.018644843	0.016969683	0.021098236	0.016969683
PANK4	0.063940425	0.036028877	0.07475355	0.086522223	0.053330453	0.061316956	0.055045364	0.054519098	0.066853635	0.078344167	0.057068488	0.078344167
RP3-395M20.12	0.285825076	0.286689527	0.221485577	0.257587913	0.223278783	0.30537983	0.259155231	0.218622426	0.189553353	0.288047701	0.222718167	0.288047701
TNFRSF14	0.653117332	0.671725529	0.775651155	0.713130977	0.603181159	0.690854943	0.60766646	0.569981119	0.567258623	0.673391446	0.622157741	0.673391446
RP3-395M20.9	0.014073924	0.019907349	0.011167398	0.015872463	0.017318317	0.008948213	0.023886277	0.014256759	0.022671902	0.00967961	0.024549552	0.00967961
FAM213B	0.050242116	0.052691177	0.044193786	0.045029607	0.064115739	0.051379193	0.040199896	0.038932589	0.061453371	0.044812804	0.04841143	0.044812804
MMEL1	0.003292006	0.005205148	0	0.013837931	0.024126566	0.01700958	0.006709955	0.005103475	0.016829347	0.010121303	0.018048991	0.010121303
TTC34	0.003441715	0.004378113	0.009011806	0.003270878	0.005864816	0.007509759	0.009961705	0.009467528	0.006501773	0.002615438	0.004546923	0.002615438
MEGF6	0.018609062	0.018556313	0.008921005	0.010876725	0.016797169	0.020515504	0.024608137	0.025218262	0.027414736	0.016382803	0.025616451	0.016382803
RP11-46F15.2	0.001744441	0	0	0	0.001232542	0.001429873	0.000803556	0.001289947	0.001158402	0	0	0
TPRG1L	0.104681484	0.091971706	0.086403977	0.069639581	0.091311761	0.076537713	0.114777673	0.086394979	0.084108884	0.095217144	0.095605038	0.095217144
WRAP73	0.114510534	0.128846676	0.180333913	0.145695979	0.127297395	0.125086165	0.103515824	0.107725238	0.132627209	0.120760626	0.108615577	0.120760626
TP73	0.004319866	0.001045111	0.006568077	0.001670947	0.003000419	0	0	0	0	0	0	0
TP73-AS1	0.054373202	0.044912223	0.059279669	0.027261845	0.059938477	0.053818281	0.041326471	0.054515265	0.05394575	0.04377335	0.057720618	0.04377335
SMIM1	0.021369494	0.026969266	0.032550255	0.019412123	0.024281887	0.021911576	0.022121353	0.030630159	0.02471659	0.020887181	0.02813288	0.020887181
LRRC47	0.173473862	0.167249282	0.209173115	0.206805635	0.219307852	0.202868775	0.189275852	0.176784732	0.218356572	0.185377613	0.226540002	0.185377613
CEP104	0.100966348	0.113965989	0.12388229	0.103095581	0.096684458	0.099236297	0.116343877	0.120364926	0.126616833	0.112288161	0.101444803	0.112288161
DFFB	0.0353348	0.044586081	0.047055581	0.0355098	0.045875061	0.050530594	0.040733737	0.028756986	0.047714409	0.04805502	0.035358422	0.04805502
C1orf174	0.210983017	0.185417511	0.245065129	0.218153848	0.160892121	0.181237628	0.161194677	0.173352416	0.202678667	0.260479433	0.17792729	0.260479433
LINC01134	0.001784986	0.00180014	0.001664791	0.001426943	0.000653168	0	0.003894675	0.00183548	0.002180654	0.003387729	0	0.003387729
NPHP4	0.008324817	0.012322672	0.012639095	0.012903101	0.006981153	0.007472944	0.003031023	0.007546809	0.008737836	0.009886723	0.010749936	0.009886723
KCNAB2	0.35107385	0.39921652	0.475334911	0.426901185	0.34110846	0.449334896	0.350742424	0.339718547	0.321821944	0.376029436	0.348515265	0.376029436
CHD5	0.001082309	0	0	0	0	0	0	0	0.000993106	0	0	0
RPL22	3.123092001	2.994485766	2.68353913	2.438885066	3.081733875	2.987000155	3.095268662	2.954437516	3.11205557	2.952830534	3.024159647	2.952830534
RNF207	0.009978033	0.021578236	0.009266387	0.011550277	0.007739186	0.002701423	0.020622994	0.00501937	0.004053185	0.014004109	0.022320304	0.014004109
ICMT	0.080141681	0.096776409	0.110762258	0.089026726	0.071096726	0.08278269	0.095643014	0.070100214	0.062984763	0.072696866	0.073765048	0.072696866
GPR153	0.006961702	0.009938765	0.010563278	0.002561041	0.001233729	0.006995584	0.006370144	0.006639101	0.003850852	0.006129739	0	0.006129739
ACOT7	0.042977013	0.046023677	0.091635645	0.049149106	0.038041424	0.055133983	0.041707719	0.040890608	0.050576233	0.053523253	0.032360848	0.053523253
RP1-202O8.3	0.012179559	0.009061364	0.009329956	0.008027312	0.00772067	0.011502494	0.006774976	0.015008259	0.014011897	0.010142578	0.012129228	0.010142578
HES2	0.007758811	0.002479267	0.008182975	0.004208533	0.001503778	0.003918499	0.005345822	0.005198023	0.002852771	0.007531809	0	0.007531809
ESPN	0.003426807	0.013711567	0.005118671	0.006889186	0.002844565	0.00335952	0.008404992	0.006075971	0.003883403	0.008504672	0.009722543	0.008504672
TNFRSF25	0.428006621	0.310848478	0.312649254	0.250538505	0.365965427	0.276480074	0.336307593	0.29322522	0.381640065	0.294994667	0.478617569	0.294994667
PLEKHG5	0.003905046	0.008286478	0.004457334	0.001890175	0.008961619	0.002958249	0.007417346	0.006972507	0.010260746	0.005091499	0.008425135	0.005091499
NOL9	0.134620623	0.104620302	0.112824916	0.107647329	0.115383839	0.107919346	0.111353936	0.134645689	0.180037531	0.115310076	0.127176963	0.115310076
ZBTB48	0.071790094	0.082949977	0.109002061	0.09324277	0.069224644	0.084499064	0.068670942	0.072797755	0.075253068	0.087742095	0.081837849	0.087742095
KLHL21	0.052825413	0.05516589	0.054173452	0.055285174	0.054358996	0.073437605	0.068621057	0.05916078	0.055234391	0.067669415	0.060834312	0.067669415
PHF13	0.029500926	0.026653626	0.035162992	0.019695482	0.019565456	0.026492433	0.020490594	0.015182132	0.028667333	0.034343732	0.025791622	0.034343732
THAP3	0.076952643	0.061508412	0.12118967	0.087697559	0.06676501	0.072143004	0.06554617	0.064056488	0.088442441	0.073396258	0.081502007	0.073396258
DNAJC11	0.090296572	0.065374012	0.122738888	0.09280327	0.077990359	0.109320816	0.075776619	0.057585136	0.057419687	0.070573521	0.072653759	0.070573521
RP11-312B8.1	0.004045018	0.00496695	0.003217889	0.003090062	0.007092021	0.004938077	0.002503843	0.002560513	0.00144812	0.001982734	0.005786343	0.001982734
CAMTA1	0.393038253	0.50865324	0.453289923	0.506769905	0.428484249	0.467547409	0.394198095	0.464883423	0.372266852	0.3991344	0.465635957	0.3991344
VAMP3	0.215277612	0.259107069	0.28229426	0.363474114	0.25437936	0.243388436	0.171386712	0.236010337	0.150115561	0.239629267	0.300383911	0.239629267
PER3	0.025044952	0.02085169	0.010391145	0.017907596	0.011782329	0.019984087	0.027615104	0.034272371	0.018129828	0.012852774	0.015557033	0.012852774
RP3-467L1.4	0.00203927	0.00017381	0	0.001882521	0	0	0	0.004009816	0.00294376	0	0	0
UTS2	0.249346017	0.275968675	0.013204276	0.225910307	0.006513314	0.03964527	0.032373262	0.017314334	0.020614845	0.005582323	0.0066683	0.005582323
TNFRSF9	0.010646297	0.006574949	0.006048159	0.001904023	0.002545146	0.00970732	0.010467156	0.007738487	0.013806923	0.008331249	0.008285916	0.008331249
PARK7	1.014433594	1.089745319	1.142210275	1.09496087	1.054851979	1.157406088	0.986940394	1.118352754	1.089845394	0.998443119	1.033833673	0.998443119
ERRFI1	0.028226509	0.013927514	0.011525048	0.006861893	0.007192333	0.013791246	0.015916262	0.019554956	0.012956776	0.020195992	0.009963529	0.020195992
SLC45A1	0.005363547	0.002720291	0.003911748	0.005638499	0.005611614	0.007351365	0.004986116	0.003453677	0.004927069	0.002021208	0.005498906	0.002021208
RERE	0.168201461	0.160147419	0.127095453	0.128638286	0.141407195	0.154081202	0.205079017	0.195539636	0.15361037	0.158104486	0.192779942	0.158104486
RP5-1115A15.1	0.005318511	0.007506061	0.003538331	0.002746513	0.006284816	0.003337363	0.00628719	0.003914562	0.002671825	0.003506261	0.001562433	0.003506261
ENO1	1.181854212	1.316869509	1.435103169	1.642087565	1.418566924	1.258228994	1.155141868	1.30456224	1.205654656	1.328676254	1.417186532	1.328676254
ENO1-AS1	0.017229795	0.013359758	0.010052697	0.009261069	0.021504407	0.016212825	0.014767289	0.014453487	0.010763959	0.013269173	0.019316067	0.013269173
CA6	0.007721837	0.007456734	0.01167004	0.005268985	0.029299129	0.090575076	0.007634268	0.054366986	0.017197102	0.01154572	0.022895649	0.01154572
GPR157	0.02368959	0.013615348	0.007461388	0.009838773	0.011398612	0.01080502	0.009812445	0.019127194	0.020274649	0.006772581	0.018703891	0.006772581
RP3-510D11.2	0.001524889	0	0.002254945	0.009680355	0.00146843	0	0	0	0	0	0	0
H6PD	0.072628703	0.099945647	0.099704584	0.108726673	0.080878845	0.1499314	0.053488968	0.065469204	0.040945282	0.09580548	0.083773604	0.09580548
SPSB1	0.01757455	0.020308737	0.052570281	0.032577641	0.0157067	0.019243476	0.024592998	0.010545602	0.017521698	0.022246388	0.01930747	0.022246388
SLC25A33	0.169280181	0.159058984	0.144740002	0.144955812	0.165726013	0.1491756	0.130039179	0.19033725	0.11319034	0.165056877	0.144387493	0.165056877
TMEM201	0.013722779	0.017207293	0.024528012	0.013182139	0.017200221	0.014214155	0.008737352	0.014041226	0.011684436	0.013198232	0.011039356	0.013198232
PIK3CD	0.284251433	0.233085476	0.348801792	0.308457527	0.294872951	0.289530034	0.272340464	0.27726323	0.30658441	0.323572163	0.35806788	0.323572163
C1orf200	0.004060321	0.002887331	0.008650913	0.009528136	0.006475688	0.005038365	0.004415841	0.00471675	0.005039119	0.005116064	0.003638074	0.005116064
RP11-558F24.4	0.008925292	0.003892901	0.004570508	0.002260987	0.006153443	0.006390956	0.01026285	0.007305433	0.013139157	0.009194049	0.005303069	0.009194049
CLSTN1	0.288324706	0.273458722	0.331695817	0.275865809	0.236041195	0.252753667	0.265547603	0.246264142	0.297499336	0.306550163	0.256154528	0.306550163
CTNNBIP1	0.160578944	0.234672167	0.208434617	0.286371004	0.177486697	0.237988416	0.146515316	0.205679252	0.132808648	0.161072396	0.167479362	0.161072396
LZIC	0.165294696	0.154457986	0.205318036	0.198390356	0.174979858	0.158577339	0.167571015	0.179600172	0.164319569	0.17800575	0.177729427	0.17800575
NMNAT1	0.027784643	0.03248408	0.047762695	0.05065853	0.041113329	0.041983977	0.028826305	0.031570232	0.036034317	0.034201715	0.045411988	0.034201715
RBP7	0.081063889	0.50533156	0.197250221	0.493583605	0.330390873	0.277423783	0.036450831	0.32336605	0.062949603	0.255985239	0.409630805	0.255985239
UBE4B	0.127336349	0.121453596	0.115147656	0.113558261	0.113986219	0.149141408	0.109136391	0.145392397	0.143336066	0.106751249	0.15614569	0.106751249
KIF1B	0.04696918	0.061509818	0.063393341	0.087858199	0.049724752	0.059751035	0.063212899	0.069036849	0.037979284	0.066033304	0.068135596	0.066033304
PGD	0.188042641	0.415990813	0.289999306	0.507572548	0.290922981	0.336622878	0.125993424	0.343855733	0.143840417	0.343105641	0.437673227	0.343105641
APITD1	0.026771347	0.018948788	0.026249105	0.021681643	0.027110045	0.028673553	0.025051931	0.031347253	0.014189093	0.026300465	0.026508375	0.026300465
DFFA	0.121177142	0.115545155	0.135032608	0.141364836	0.125869894	0.129874963	0.137957125	0.136045963	0.153393428	0.145572773	0.116394825	0.145572773
PEX14	0.083522394	0.080537323	0.106365693	0.082487394	0.066607426	0.072315313	0.076498138	0.082602658	0.075885518	0.108709517	0.094572824	0.108709517
CASZ1	0.025575055	0.042328543	0.038070434	0.024016589	0.009211736	0.021894702	0.025616933	0.016323829	0.014793055	0.033628777	0.004409573	0.033628777
RP4-734G22.3	0.001576618	0	0	0	0	0.001622428	0	0	0	0.001124067	0.001810112	0.001124067
TARDBP	0.279489055	0.237303625	0.326366697	0.284726787	0.282333994	0.249795841	0.269284383	0.300751329	0.332792159	0.315883965	0.253483527	0.315883965
RP4-635E18.8	0.058399281	0.055173596	0.035882919	0.042753771	0.052368867	0.038142805	0.053029782	0.0557875	0.058140564	0.074968425	0.030895744	0.074968425
SRM	0.40712289	0.321268513	0.34189179	0.310923433	0.385245121	0.417723245	0.432932634	0.323029548	0.227921144	0.27445139	0.284181778	0.27445139
EXOSC10	0.107289394	0.1236555	0.182638195	0.17018507	0.14756468	0.131580814	0.12013122	0.127900582	0.166767323	0.137099573	0.140292846	0.137099573
RP4-635E18.7	0.003245985	0.00207565	0.004374344	0.002108426	0.00155636	0.000816702	0.002594319	0.001635501	0.001566186	0.002075393	0	0.002075393
MTOR	0.032183983	0.035869593	0.042282741	0.048025581	0.039678132	0.056295154	0.052338945	0.043900567	0.03433147	0.042660129	0.043175246	0.042660129
UBIAD1	0.145880412	0.103377354	0.132887337	0.115269907	0.147445651	0.132270617	0.138891566	0.119522097	0.13771914	0.125684986	0.152864156	0.125684986
PTCHD2	0.001078399	0	0	0	0.002230257	0	0	0	0.002155378	0	0	0
FBXO2	0.027562275	0.018951084	0.031811123	0.039742558	0.017875007	0.015923199	0.02077648	0.040054257	0.022012677	0.033188822	0.022199505	0.033188822
FBXO44	0.16955487	0.13047955	0.181916982	0.145439274	0.127002788	0.146194574	0.150912124	0.130842663	0.116602353	0.194077461	0.093770477	0.194077461
FBXO6	0.114077421	0.114277409	0.366862925	0.427977714	0.101180276	0.141740846	0.092108698	0.126001364	0.078703974	0.199836945	0.130361736	0.199836945
MAD2L2	0.259246632	0.317344103	0.330698196	0.343644372	0.253306308	0.282849447	0.244702801	0.24219618	0.214939272	0.276835381	0.196682108	0.276835381
DRAXIN	0.011664604	0.01890126	0.01166537	0.009851371	0.007269283	0.0130741	0.015979292	0.011504738	0.008296675	0.007622285	0.007841793	0.007622285
AGTRAP	0.37994296	0.632358395	0.64292896	0.929224581	0.471895332	0.575387705	0.261185406	0.550363891	0.311854444	0.490528104	0.621333801	0.490528104
C1orf167	0.001251236	0.002759935	0.003356892	0.002500142	0.001249997	0.002721112	0.002444991	0.00086294	0.001621282	0.001140705	0	0.001140705
MTHFR	0.045399287	0.086905407	0.089882581	0.119580079	0.070932007	0.071282136	0.049325603	0.079433008	0.049465658	0.092441654	0.106903435	0.092441654
CLCN6	0.027603059	0.036506064	0.03580858	0.045935687	0.026740753	0.036088878	0.039413712	0.03309652	0.02605191	0.039037148	0.035645967	0.039037148
NPPA-AS1	0.003064038	0.006590886	0.009724342	0.008703559	0.004758289	0.008488608	0.007581425	0.003357748	0.004510535	0.005978055	0.005659078	0.005978055
KIAA2013	0.072756455	0.103955921	0.10330421	0.130006225	0.080404739	0.124505512	0.101794731	0.102438389	0.057398586	0.111067167	0.103905267	0.111067167
PLOD1	0.035273127	0.071150129	0.100738205	0.136715193	0.032444169	0.077325359	0.032324439	0.051129601	0.03261874	0.104701716	0.046997998	0.104701716
MFN2	0.076830751	0.081241506	0.109691969	0.129562473	0.088150243	0.100752357	0.07138045	0.089362314	0.073067174	0.090707353	0.103577724	0.090707353
MIIP	0.179943326	0.246224129	0.28909816	0.332738854	0.222434898	0.228638214	0.166817292	0.217902221	0.130253636	0.207481584	0.209058832	0.207481584
TNFRSF8	0.01302716	0.010641009	0.029965239	0.061543024	0.028435295	0.018298077	0.002462931	0.016799393	0.00245683	0.016001739	0.027578771	0.016001739
TNFRSF1B	0.534427186	0.670308097	0.650441355	0.875676082	0.564851093	0.595390293	0.432429798	0.627924519	0.367011204	0.652456054	0.687775649	0.652456054
VPS13D	0.069432371	0.093158985	0.091601657	0.081071896	0.071601576	0.090875933	0.089815157	0.077566171	0.079125511	0.087209572	0.100341375	0.087209572
DHRS3	0.223933301	0.158636699	0.157050103	0.095021238	0.138269954	0.164752034	0.168564211	0.157029496	0.203879746	0.164754601	0.132411972	0.164754601
HNRNPCL1	0.001130952	0.00242787	0.001250714	0.001769029	0.001648724	0.001076871	0.001640787	0	0.00170179	0	0.002104939	0
PRDM2	0.298103453	0.344035812	0.309470614	0.281305822	0.26424559	0.318100539	0.408906977	0.389594608	0.346050161	0.376631342	0.302789559	0.376631342
TMEM51	0.002141716	0.006223136	0.008447013	0.035061169	0.00342664	0.002095501	0.001962298	0.001312181	0	0.00363623	0.010157998	0.00363623
FHAD1	0.001828309	0.008374427	0.005570717	0.005422275	0.001552094	0.002964329	0.000599722	0	0.001936474	0.005787586	0	0.005787586
RP3-467K16.4	0.015348157	0.016743106	0.007899277	0.010207411	0.001164783	0.010676853	0.013450786	0.009720422	0.009315977	0.03194164	0.010545828	0.03194164
EFHD2	0.577119113	0.916716597	0.976306716	0.982721357	0.445957786	0.739616141	0.70086911	0.749843418	0.520191398	0.894054846	0.613487957	0.894054846
CTRC	0.001300558	0.002914983	0.004500019	0.003609895	0.002013573	0.003066732	0	0	0.000750297	0.004342107	0.003457639	0.004342107
CASP9	0.034473022	0.047095524	0.052342102	0.058280317	0.050496938	0.050871518	0.041387984	0.04805537	0.041850335	0.047410991	0.040690805	0.047410991
DNAJC16	0.037502908	0.06194462	0.054683723	0.054887994	0.045584062	0.058388744	0.045151633	0.060925142	0.048648427	0.042886423	0.077000536	0.042886423
RP4-680D5.8	0.001137478	0	0	0	0.002685872	0.001303694	0	0	0.002678547	0.002319936	0	0.002319936
AGMAT	0.058149105	0.037831599	0.039138497	0.022691536	0.077888433	0.047097822	0.045256447	0.058570503	0.090064447	0.049790779	0.050609162	0.049790779
DDI2	0.048032753	0.052377779	0.0715287	0.055279908	0.052522809	0.055366359	0.045686573	0.052434091	0.050917727	0.060042282	0.063229607	0.060042282
PLEKHM2	0.057144435	0.068589624	0.055480374	0.105428195	0.059982043	0.067436312	0.044277453	0.050212161	0.037873209	0.059792698	0.090634665	0.059792698
SLC25A34	0.002770734	0.002853849	0	0.004160369	0.003633434	0.001493567	0.001290074	0.002119536	0.001923416	0.005527243	0.001447375	0.005527243
FBLIM1	0.05795307	0.074544106	0.076232202	0.048508094	0.032284696	0.062337384	0.105776951	0.046630074	0.032836847	0.06422813	0.042788049	0.06422813
RP11-169K16.9	0.176634963	0.132590627	0.132109558	0.120729932	0.145027334	0.162125209	0.140702423	0.159610887	0.183328557	0.147013767	0.159163825	0.147013767
SPEN	0.187597995	0.17523527	0.178361008	0.221882826	0.173940989	0.19869915	0.230984779	0.253262147	0.224896331	0.217176187	0.190077875	0.217176187
ZBTB17	0.080835601	0.056333526	0.105988001	0.091356252	0.066771372	0.070883708	0.069950881	0.060055309	0.066617111	0.085521409	0.079408175	0.085521409
ARHGEF19	0.033929935	0.032352619	0.061155931	0.034370899	0.039402974	0.048439547	0.031501271	0.034137936	0.048498828	0.0306967	0.033956332	0.0306967
C1orf134	0.004800947	0.002275699	0.003351734	0.005546932	0.003384255	0.002758372	0.003841151	0.00154717	0.004386428	0.001767044	0.005203667	0.001767044
RSG1	0.005743973	0.009202275	0.01558166	0.009976818	0.011501334	0.008562424	0.008502002	0.009337511	0.010810386	0.009520192	0.003271568	0.009520192
FBXO42	0.096723756	0.096314492	0.120590072	0.120059978	0.101461331	0.100774885	0.119328021	0.103184669	0.105599898	0.128684181	0.096178586	0.128684181
SZRD1	0.412118812	0.430723005	0.51479108	0.482950257	0.33685157	0.382324837	0.408387333	0.392772443	0.319917842	0.385934446	0.360477064	0.385934446
SPATA21	0.006218253	0.002895249	0.004079599	0.006414603	0.003043266	0.00398589	0.005202711	0.001672356	0.001489049	0.001897354	0.005036954	0.001897354
NECAP2	0.577468134	0.462526555	0.583185679	0.598280215	0.628742968	0.520130532	0.526980626	0.498425452	0.602293218	0.544260126	0.583092351	0.544260126
RP4-798A10.2	0.021221269	0.023061839	0.013436434	0.018753	0.02535134	0.025073406	0.027054889	0.017313574	0.033659264	0.016168764	0.023715063	0.016168764
RP4-798A10.7	0.014724355	0.005522249	0.003737733	0.006906978	0.009988831	0.011365921	0.01427791	0.008695944	0.018087493	0.007206095	0.012618896	0.007206095
NBPF1	0.080033456	0.083512712	0.08637175	0.056527893	0.08307783	0.060119119	0.110301694	0.054853632	0.099279481	0.101254549	0.072428793	0.101254549
CROCCP2	0.196925499	0.140950871	0.218060893	0.167271513	0.168029404	0.197227872	0.180327814	0.133664875	0.181423822	0.205128936	0.153750555	0.205128936
CROCC	0.05773739	0.052995112	0.054821102	0.0374158	0.032749816	0.048043808	0.053970503	0.036353687	0.04430204	0.030419262	0.030478438	0.030419262
U1.1	0.002250604	0	0.004938881	0	0	0	0	0	0	0	0	0
RP11-108M9.4	0.153266244	0.216454826	0.129003358	0.283464348	0.232179148	0.35592643	0.128794722	0.117728577	0.151044969	0.13113112	0.303090083	0.13113112
RP11-108M9.6	0.027856512	0.014691094	0.011852646	0.019158911	0.027928988	0.039589591	0.012353829	0.014676493	0.026979924	0.012326692	0.036680864	0.012326692
ATP13A2	0.115441831	0.12649784	0.13456896	0.146683652	0.109676859	0.147759987	0.146687002	0.106145632	0.107472015	0.116343682	0.098885632	0.116343682
SDHB	0.381229455	0.409133797	0.56433039	0.596377686	0.440967536	0.384835323	0.365420367	0.422757902	0.400485318	0.459713386	0.486521092	0.459713386
PADI2	0.005531299	0.023941346	0.024424829	0.05503994	0.016205292	0.031689937	0.000734467	0.034877176	0.00607117	0.015388501	0.026484091	0.015388501
PADI4	0.054107425	0.066917103	0.107162271	0.05803744	0.132776469	0.133303575	0.060319315	0.086466971	0.093602728	0.091725664	0.114767754	0.091725664
AC004824.2	0.002004666	0.002051686	0.001353459	0.002571783	0.001030682	0.002231647	0.003637272	0.001946378	0.003492745	0.003793759	0.003230106	0.003793759
RCC2	0.103727252	0.11694266	0.199440014	0.162743209	0.107098269	0.146914176	0.126302412	0.143089073	0.102421685	0.174224164	0.165370254	0.174224164
ARHGEF10L	0.005074578	0.029390032	0.024239057	0.061125733	0.025764673	0.025729856	0.003102808	0.023688823	0.005937411	0.027318422	0.045259835	0.027318422
ALDH4A1	0.003586476	0.008059246	0.005131666	0.017725991	0.003627016	0.005931541	0.00574942	0.003443771	0.005023197	0.003331357	0.009170302	0.003331357
IFFO2	0.032912377	0.06851386	0.054046161	0.050993178	0.052228838	0.051850696	0.056472289	0.044581788	0.034786479	0.040518676	0.055850799	0.040518676
UBR4	0.117341581	0.202126633	0.189278746	0.253554202	0.138508986	0.187423149	0.144292355	0.190818595	0.100962288	0.176984917	0.214468102	0.176984917
RP1-43E13.2	0.005703555	0.01853155	0.013210865	0.003870675	0.010661425	0.017925811	0.014585904	0.016182651	0.011945578	0.003730159	0.009811272	0.003730159
EMC1	0.068790277	0.069744264	0.087750371	0.068781042	0.070813298	0.080898261	0.056420333	0.075755331	0.093509984	0.07344609	0.066688574	0.07344609
MRTO4	0.120429258	0.097676256	0.152916204	0.114000183	0.136977769	0.102168813	0.116813052	0.12236695	0.137560519	0.120888001	0.136018665	0.120888001
AKR7A2	0.279017296	0.316479769	0.321399988	0.446857197	0.317175772	0.332052595	0.292610226	0.317934078	0.294327589	0.348301682	0.271649074	0.348301682
PQLC2	0.023702032	0.027014418	0.041321718	0.050159	0.024804208	0.025354071	0.025247547	0.024644144	0.019794756	0.028006021	0.027264689	0.028006021
CAPZB	1.228674061	1.237859444	1.434841699	1.475291809	1.328182231	1.289280013	1.24519172	1.232175545	1.184093151	1.340238594	1.263566261	1.340238594
MINOS1-NBL1	0.010890616	0.013350774	0.015002925	0.014465564	0.007695436	0.032333904	0.043109631	0.025331437	0.008271614	0.022209598	0.046861196	0.022209598
MINOS1	0.857929504	1.008062987	1.025388735	1.124176362	1.067942783	1.012117272	0.928662462	0.996334079	0.919104336	0.890840052	1.084833646	0.890840052
NBL1	0.055428186	0.125514042	0.014218775	0.022023116	0.036598826	0.040539702	0.054667257	0.047937247	0.057851032	0.04425511	0.038829093	0.04425511
TMCO4	0.047376678	0.043421836	0.082686372	0.067093933	0.050688887	0.057765711	0.050033294	0.051071199	0.044620773	0.070608891	0.05835471	0.070608891
OTUD3	0.026551441	0.032338568	0.026489596	0.02012599	0.028324187	0.031342458	0.036028711	0.02663069	0.031072643	0.032541957	0.024571022	0.032541957
PLA2G2D	0.000696938	0.001686356	0	0	0.000382002	0.001284237	0	0.000794352	0.000905115	0	0	0
PLA2G2C	0.000980018	0.002155339	0.001124422	0.002145539	0	0.002711866	0	0.001410522	0	0	0.002942999	0
UBXN10-AS1	0.021840607	0.024051587	0.028331492	0.00918681	0.012972305	0.015761648	0.014813489	0.013639443	0.015413616	0.017571875	0.012725881	0.017571875
UBXN10	0.004510136	0.006338419	0.01244625	0.00781347	0.00154066	0.005588339	0.003318044	0.00285952	0.00399796	0.002668063	0.001856279	0.002668063
RP4-745E8.2	0.004461501	0.004948663	0	0.002855152	0.000793404	0.002104291	0.00349398	0.003209109	0.001157378	0	0	0
CAMK2N1	0.012563943	0.008572956	0.011321883	0.004784556	0.009622145	0.008491669	0.016324552	0.00641147	0.006640086	0.007920679	0.009069329	0.007920679
MUL1	0.100585537	0.102712679	0.150363392	0.105040584	0.079708735	0.094591564	0.07759642	0.085269335	0.07945434	0.123863819	0.070499941	0.123863819
CDA	0.067217883	0.324466845	0.15370744	0.431247945	0.312074224	0.228244788	0.021689151	0.321887487	0.044213489	0.208016731	0.382213345	0.208016731
PINK1	0.064853094	0.09771073	0.097416437	0.101805562	0.081730448	0.079238277	0.083856191	0.089377162	0.084088015	0.090989685	0.086484644	0.090989685
PINK1-AS	0.008243208	0.020675217	0.013379754	0.010675778	0.00997203	0.009180717	0.019087279	0.007798131	0.010286139	0.01318088	0.010300902	0.01318088
DDOST	0.437676393	0.520086377	0.56788664	0.544062915	0.448978018	0.543071072	0.508664304	0.500450198	0.473441376	0.484909755	0.442255107	0.484909755
KIF17	0.000786627	0	0.00151081	0	0.001527117	0.005557779	0	0.002011931	0	0	0	0
HP1BP3	0.746462023	0.661380817	0.726070595	0.631347406	0.677035731	0.670587851	0.690189917	0.77251117	0.940873972	0.805867359	0.620638573	0.805867359
RP5-930J4.4	0.002658352	0	0.001403365	0	0.001691912	0.000828567	0.002180112	0	0.000722255	0	0.002860739	0
EIF4G3	0.066391667	0.088517277	0.126930664	0.110828806	0.064919354	0.106118001	0.074835179	0.08659898	0.054658387	0.091772968	0.084776282	0.091772968
ECE1	0.114271966	0.115419141	0.152453265	0.149074316	0.149840101	0.138976782	0.125616102	0.122859148	0.131724133	0.150833019	0.185670044	0.150833019
RP3-329E20.2	0.001966355	0.00220205	0.001465492	0.00145022	0.001478611	0.014084876	0	0.003505418	0	0	0	0
RP5-1071N3.1	0.00748438	0.003561126	0.002364944	0.002969834	0.003674415	0.005011105	0.007535157	0.002634945	0.00485356	0.003943299	0.004305309	0.003943299
NBPF3	0.030345406	0.016062031	0.012605596	0.020398212	0.012152766	0.024777971	0.026990372	0.006046584	0.043179644	0.036767181	0.00531342	0.036767181
ALPL	0.001681727	0	0	0	0	0	0	0	0.000979032	0	0	0
USP48	0.175020255	0.211719963	0.230697173	0.238998653	0.238671381	0.203363708	0.184558767	0.251667589	0.241485929	0.213089037	0.235987829	0.213089037
HSPG2	0.002983271	0.003098328	0	0.001398608	0.004599925	0.005054324	0.001549009	0.003379416	0.00275151	0.001509445	0	0.001509445
RP1-224A6.3	0.009223493	0.00308444	0.003620519	0.005320531	0.007813169	0.0026892	0.002530786	0.007550124	0.004588541	0.006172604	0.00658151	0.006172604
LINC00339	0.078787803	0.094889481	0.12463933	0.089266414	0.021684064	0.030138071	0.097840653	0.097714962	0.069786959	0.093736352	0.063018602	0.093736352
CDC42	1.679791183	1.712475726	1.778864937	1.944094979	1.78681448	1.663442387	1.57429847	1.694196777	1.658413423	1.753615558	1.750084365	1.753615558
ZBTB40	0.044343211	0.036183398	0.051542575	0.045757403	0.029831326	0.050424512	0.050954751	0.052196888	0.050094307	0.039996337	0.046299101	0.039996337
C1QA	0.052717561	0.109855295	0.329513308	0.633988374	0.115734175	0.216813923	0.035880988	0.083662158	0.012208064	0.064521959	0.050083683	0.064521959
C1QC	0.005684488	0.007081281	0.110998615	0.116063213	0.005492257	0.029907432	0.004449348	0.004986883	0.002161276	0.003291812	0.004744393	0.003291812
C1QB	0.022928518	0.040436146	0.305459094	0.433372295	0.030770625	0.126951863	0.009183572	0.038134691	0.008554601	0.017575565	0.018495783	0.017575565
EPHB2	0.00316126	0.00606391	0.031692089	0.050317444	0.006776325	0.004045333	0	0.006053188	0	0.005009499	0.017691622	0.005009499
KDM1A	0.097974015	0.114780824	0.126882441	0.108335551	0.111159988	0.106718886	0.133635201	0.119531402	0.14820855	0.125884403	0.119082874	0.125884403
LUZP1	0.145320312	0.165173366	0.14686554	0.10255831	0.098911459	0.122221054	0.174671799	0.166179999	0.144771503	0.18483139	0.126668464	0.18483139
RP5-1057J7.6	0.007157694	0.00162626	0.003888776	0	0.00711232	0.005258903	0.003777503	0.005096505	0.011118415	0.006334947	0.003811509	0.006334947
HNRNPR	0.712227623	0.654344371	0.793686212	0.719158084	0.715309795	0.631015063	0.65705191	0.701303864	0.807508832	0.763948323	0.659048645	0.763948323
ZNF436	0.005019895	0.007560646	0.010099781	0.005357963	0.004509751	0.007558315	0.003958549	0.008528431	0.010179333	0.007527199	0.009263017	0.007527199
C1orf213	0.00568908	0.003021163	0.005469493	0.006550277	0.005693347	0.002079833	0.007214094	0.005133547	0.009871169	0.011428139	0.002277702	0.011428139
TCEA3	0.183251611	0.075791788	0.060160796	0.027619735	0.200895346	0.079390091	0.143504477	0.146687309	0.268256991	0.133670567	0.144530953	0.133670567
E2F2	0.002571486	0.007734576	0.028070853	0.041574803	0.008324221	0.009473712	0.005016431	0.006044867	0.001468594	0.006004542	0.015603744	0.006004542
ID3	0.153747567	0.141233047	0.059769158	0.07322033	0.220894695	0.131821293	0.192886472	0.185011946	0.237262742	0.208907716	0.177571858	0.208907716
MDS2	0.107080035	0.059417445	0.012052184	0.015962831	0.071017449	0.107412437	0.126740624	0.105968926	0.195359298	0.048615116	0.082568489	0.048615116
RPL11	4.18019166	4.035298306	3.723638163	3.597653529	4.134073124	4.074366437	4.149220193	4.122259012	4.178511271	4.04157122	4.11942175	4.04157122
TCEB3	0.157016795	0.160234138	0.195459121	0.172704548	0.129801827	0.144658732	0.174063657	0.164239092	0.147143032	0.18074218	0.154620478	0.18074218
RP5-886K2.3	0.039374374	0.035281366	0.043081096	0.030957758	0.043894995	0.03655836	0.040533106	0.033588134	0.038834032	0.039474035	0.045977806	0.039474035
PITHD1	0.424598357	0.4059491	0.411537976	0.377527797	0.369362577	0.344803339	0.396158746	0.381189984	0.411097542	0.389681253	0.37305816	0.389681253
LYPLA2	0.231803479	0.248282883	0.322472938	0.345062769	0.286584709	0.267142914	0.26687224	0.237033699	0.249878154	0.247173058	0.293571719	0.247173058
GALE	0.046687275	0.055050061	0.07723038	0.045366885	0.043176674	0.042359948	0.038264813	0.038972529	0.038355041	0.042586196	0.041118048	0.042586196
HMGCL	0.083562464	0.075225639	0.122203798	0.122319254	0.097235171	0.106825615	0.095967079	0.088106422	0.094948676	0.084465763	0.116781509	0.084465763
FUCA1	0.047098341	0.085766452	0.092917099	0.116403819	0.109762911	0.080244991	0.052167334	0.089561721	0.04768726	0.066103114	0.097704292	0.066103114
CNR2	0.025921603	0.034684261	0.02632716	0.009320623	0.024289479	0.012388688	0.046451477	0.034864618	0.024472671	0.013936837	0.004691117	0.013936837
PNRC2	0.226034677	0.128414589	0.180135267	0.283935107	0.188642853	0.142815566	0.259750492	0.178940571	0.082720721	0.154791323	0.261136609	0.154791323
SRSF10	0.4058598	0.304584747	0.323873498	0.204577695	0.337040024	0.318542826	0.37053827	0.414564946	0.453119277	0.391157681	0.249480506	0.391157681
IFNLR1	0.016457049	0.010265807	0.024908684	0.006961502	0.008467724	0.009095491	0.015896091	0.012708223	0.011427719	0.022505873	0.005785069	0.022505873
STPG1	0.02327147	0.024389747	0.031284365	0.01211758	0.029896535	0.027913014	0.022602979	0.019005965	0.036225358	0.022575939	0.038547786	0.022575939
NIPAL3	0.155277597	0.120766598	0.161176522	0.108518015	0.203465192	0.156818318	0.200392011	0.176568985	0.225756542	0.24090745	0.18913729	0.24090745
RCAN3	0.73390076	0.508188892	0.369178189	0.332050235	0.738728773	0.606060002	0.53911491	0.510246576	0.841283833	0.468727423	0.561979068	0.468727423
RP4-594I10.3	0.491730639	0.118381292	0.122367464	0.13478232	0.221450822	0.363407788	0.242388583	0.248754952	0.5414046	0.167291701	0.271928186	0.167291701
NCMAP	0.001366124	0	0.001971049	0	0.001129279	0	0	0	0.001803271	0	0.002334639	0
SRRM1	1.022776301	1.020590213	0.984102305	0.98394061	0.972634109	0.958517842	1.042607354	1.135555979	1.19892557	1.098631301	1.001392722	1.098631301
CLIC4	0.027320152	0.074395307	0.066105276	0.101375312	0.045382867	0.065756814	0.045132558	0.066760661	0.023256432	0.052574437	0.054135999	0.052574437
RUNX3	0.527258129	0.558419614	0.643054554	0.39800162	0.296235003	0.532300927	0.562542098	0.417974722	0.282862426	0.593775748	0.378181482	0.593775748
SYF2	1.030980564	0.981904365	1.079247072	1.105858872	0.982359221	0.963862827	1.005534145	1.047892351	1.119973561	1.115346385	1.102183171	1.115346385
C1orf63	1.023475442	1.038349309	1.049131582	0.919266077	0.961834388	1.096396342	1.085655935	1.086382689	1.043727473	1.0693738	0.939547361	1.0693738
RP3-465N24.6	0.010794695	0.008635793	0.006919741	0.010029022	0.010735961	0.009915973	0.006853839	0.007225104	0.010069009	0.016299029	0.009349309	0.016299029
RHD	0.003054538	0.00582406	0.008618088	0.006742132	0.002094481	0.016623191	0.004436754	0.001514068	0.005182912	0	0.004585627	0
TMEM50A	0.767370004	0.87690212	1.118476966	1.092365066	0.845403346	0.845007744	0.776131226	0.855805304	0.809547499	0.857285425	0.878776654	0.857285425
RHCE	0.004472385	0.004074585	0.001653042	0.007181473	0.002148058	0.003164422	0.002695861	0	0.001496691	0	0	0
TMEM57	0.091450058	0.081511041	0.129446048	0.115150499	0.12291153	0.105466329	0.121976426	0.112096048	0.132712521	0.105528736	0.122645427	0.105528736
LDLRAP1	0.563123403	0.366103419	0.495257914	0.252368677	0.608235357	0.478299311	0.543695229	0.559897119	0.612370472	0.442752846	0.533742411	0.442752846
RP11-70P17.1	0.016324095	0.021312078	0.014134171	0.016906823	0.015572725	0.022931505	0.019291699	0.023287003	0.018939701	0.019099057	0.005461121	0.019099057
MAN1C1	0.031781201	0.030014089	0.025776028	0.031143691	0.055398792	0.030823742	0.034048294	0.030446095	0.051378118	0.041687751	0.054834771	0.041687751
RP1-187B23.1	0.076654154	0.040520566	0.035220767	0.018545454	0.070454235	0.044281219	0.074537138	0.058986655	0.122995963	0.065892764	0.077496454	0.065892764
SEPN1	0.029824828	0.067130367	0.036419389	0.076655067	0.044348952	0.047783094	0.039377608	0.053192732	0.033463083	0.044406369	0.052757546	0.044406369
RP1-317E23.3	0.004946791	0.00188581	0	0.0019189	0.002926003	0.002332165	0.002089526	0.003108658	0.001486254	0.001891941	0.004998638	0.001891941
MTFR1L	0.133839672	0.127060906	0.143381519	0.155557538	0.146309149	0.167681989	0.10680294	0.131802582	0.132300741	0.124389135	0.143929318	0.124389135
AL020996.1	0.002959749	0.007086956	0.003759515	0.003205308	0.002329008	0.004408143	0.005443592	0.002764485	0.004109773	0.00262845	0.006083124	0.00262845
AUNIP	0.001488792	0.000783463	0.006022862	0.001696851	0.000663012	0.000851373	0	0.001449351	0	0.0014141	0	0.0014141
RP1-125I3.2	0.002576171	0.002028173	0.001727899	0.003994423	0.002112045	0	0.001764968	0.002160635	0.001608312	0.00214186	0.00484787	0.00214186
PAQR7	0.031508316	0.048877957	0.030543928	0.045903188	0.047484075	0.044935657	0.016832378	0.04908682	0.031374028	0.036817429	0.054427591	0.036817429
STMN1	0.370859218	0.258853733	0.410790816	0.262311406	0.291604901	0.293071895	0.271365545	0.421206988	0.486670961	0.402942454	0.228709315	0.402942454
PAFAH2	0.046590603	0.05090118	0.112956494	0.05418109	0.047456319	0.068818422	0.048624669	0.067610194	0.056172699	0.070802418	0.033182727	0.070802418
SLC30A2	0.001292253	0.000665766	0	0	0	0.0029383	0.002007275	0	0.001095899	0	0.002764666	0
PDIK1L	0.042860166	0.027117214	0.030689784	0.034653126	0.030431519	0.022012498	0.040735999	0.036649832	0.045889352	0.036144361	0.028131417	0.036144361
ZNF593	0.209212313	0.182588937	0.242410989	0.324270197	0.181235716	0.152117238	0.124976998	0.164298991	0.11371159	0.200407704	0.189067415	0.200407704
CNKSR1	0.010404705	0.003184713	0.005262308	0.005057994	0.007428984	0.007518435	0.003755764	0.005335944	0.01437669	0.010117257	0.004374819	0.010117257
CEP85	0.019329947	0.025056778	0.034546168	0.036849534	0.024120566	0.021857522	0.017121125	0.030147342	0.031834341	0.032656736	0.030156113	0.032656736
SH3BGRL3	2.363134464	2.756567276	2.91287259	3.056823215	2.527643402	2.668867703	2.439784191	2.455252006	2.062144348	2.631314027	2.647913925	2.631314027
UBXN11	0.152638679	0.290864469	0.308658943	0.41346624	0.284664942	0.260637053	0.219886736	0.26991594	0.151666708	0.21357151	0.315573839	0.21357151
CD52	2.983114782	3.139543318	3.280313111	2.999759618	2.941976757	2.932201948	2.969188088	2.999416052	3.011311507	3.088515728	2.772693332	3.088515728
AIM1L	0.004888039	0.003320484	0.010471421	0.002949356	0.004698245	0.002116758	0.003606387	0.005933714	0.007110052	0.002982686	0.008119418	0.002982686
ZNF683	0.153963004	0.301575117	0.535158872	0.170688412	0.06473713	0.216528606	0.085779719	0.059135167	0.132960829	0.401904463	0.031111678	0.401904463
DHDDS	0.058349028	0.063936631	0.089270034	0.100613927	0.062697173	0.070546735	0.067133931	0.0583868	0.059708321	0.05921007	0.076026762	0.05921007
HMGN2	1.413436853	1.454598111	1.467838229	1.616100396	1.443516446	1.373770229	1.403407726	1.435580838	1.443682972	1.693665205	1.580782293	1.693665205
RPS6KA1	0.32228521	0.385022	0.556819601	0.506288768	0.317234918	0.453270894	0.335947648	0.363926472	0.293684062	0.400084696	0.320192345	0.400084696
RP5-968P14.2	0.002134407	0.002548831	0	0	0	0.001139103	0.004233462	0	0	0	0	0
ARID1A	0.209561698	0.258026203	0.287712234	0.308026971	0.240816353	0.255413744	0.266199135	0.249370317	0.191206143	0.270629772	0.336506226	0.270629772
PIGV	0.023316302	0.034311037	0.052965573	0.049924156	0.046389911	0.037766722	0.039104651	0.035733058	0.036341626	0.036939118	0.047034024	0.036939118
ZDHHC18	0.071445911	0.08177916	0.084685274	0.064239709	0.059699166	0.077154906	0.075842773	0.058154913	0.046822162	0.067485825	0.066026776	0.067485825
GPN2	0.078511565	0.079448405	0.106282273	0.088848801	0.066017309	0.07443616	0.068330211	0.07681232	0.069754622	0.087849563	0.071172582	0.087849563
GPATCH3	0.101110056	0.09173208	0.083131118	0.127600271	0.084099069	0.087428181	0.098575059	0.081067753	0.073216901	0.090820548	0.099447191	0.090820548
NUDC	0.502649458	0.47030342	0.628438828	0.60505327	0.558426345	0.493583524	0.496200466	0.506029689	0.542392007	0.570614537	0.540995463	0.570614537
C1orf172	0.010504547	0.006137546	0.009829192	0.007159087	0.026127859	0.012356492	0.008858014	0.010325522	0.019876657	0.007665757	0.018399213	0.007665757
FAM46B	0.001182643	0.000665447	0.001253927	0.000892701	0	0.000988452	0	0.000965154	0	0	0	0
SLC9A1	0.036701941	0.039508878	0.041351465	0.045783567	0.032920734	0.030564296	0.028033007	0.033736219	0.02328706	0.035195863	0.043305847	0.035195863
WDTC1	0.183659303	0.207879506	0.2264784	0.147095149	0.138310926	0.172686066	0.198613026	0.19390753	0.159013041	0.207938819	0.136429771	0.207938819
TMEM222	0.170099212	0.166314017	0.261713071	0.176261875	0.172570074	0.157078598	0.140676155	0.152676669	0.167441384	0.181145036	0.167372144	0.181145036
SYTL1	0.584502972	0.576464809	0.69490061	0.461400888	0.583868486	0.623694195	0.618494663	0.516351214	0.554805278	0.579372064	0.504007247	0.579372064
MAP3K6	0.029786991	0.040828282	0.032661269	0.035758314	0.027793584	0.028117261	0.032023263	0.032752422	0.03549265	0.02969511	0.022275011	0.02969511
WASF2	0.679751169	0.693959065	0.663119415	0.634059257	0.689522321	0.662078902	0.720051154	0.761846623	0.745624473	0.714281257	0.620011844	0.714281257
RP1-159A19.4	0.021090338	0.011616045	0.017297033	0.020721026	0.017069309	0.022253302	0.005632566	0.008972985	0.016577279	0.011027219	0.009927427	0.011027219
AHDC1	0.043566837	0.043586315	0.043736077	0.035576502	0.027750187	0.033266582	0.040713206	0.03319687	0.039980093	0.047281375	0.02636748	0.047281375
FGR	0.464301191	0.744027052	0.9495125	1.086674958	0.572661166	0.688262491	0.360162712	0.63689024	0.29862474	0.658402812	0.639592361	0.658402812
RP11-288L9.1	0.002758352	0	0.011013955	0.007877821	0.002892014	0.002608421	0	0	0.002036568	0.00404834	0.002977541	0.00404834
IFI6	0.751812556	0.524062631	2.048646071	2.563087516	0.72075618	0.464776704	0.322013152	0.542710832	0.522514128	1.753734907	1.515779183	1.753734907
FAM76A	0.134322206	0.145951823	0.148897368	0.143159248	0.143324205	0.15131689	0.134945426	0.123677854	0.159597526	0.133846139	0.120224561	0.133846139
STX12	0.156809142	0.186403081	0.20055509	0.272699267	0.193238287	0.1754762	0.152585344	0.198076371	0.138764583	0.195958117	0.231021311	0.195958117
PPP1R8	0.149513607	0.126725667	0.236963262	0.193410838	0.161921617	0.146807015	0.143876269	0.146341651	0.177909015	0.152604878	0.162989758	0.152604878
THEMIS2	0.227047275	0.359530697	0.283286334	0.794155908	0.286917833	0.2354366	0.224078752	0.380299233	0.242502714	0.268996816	0.439218245	0.268996816
RPA2	0.335610752	0.32483192	0.495230863	0.458490423	0.407998042	0.389038094	0.452941422	0.404481635	0.50060645	0.357303966	0.469749391	0.357303966
SMPDL3B	0.002100904	0.000582544	0.002019272	0	0	0.001204506	0	0.000366309	0.000769578	0.001198126	0	0.001198126
XKR8	0.075229677	0.096993647	0.094689273	0.119251376	0.083121635	0.088436382	0.077814291	0.077955813	0.088440131	0.090727344	0.069534133	0.090727344
EYA3	0.069286426	0.070449268	0.106289246	0.117111706	0.04474148	0.109252088	0.084702634	0.089126497	0.092093822	0.10493938	0.096503886	0.10493938
PTAFR	0.033839754	0.125660281	0.128591825	0.234614821	0.105141221	0.087021974	0.019889062	0.127783835	0.022677583	0.058177519	0.170099955	0.058177519
DNAJC8	0.59828247	0.570555247	0.734006942	0.681456689	0.610589659	0.578040644	0.630636851	0.694831096	0.777872542	0.665045951	0.596714269	0.665045951
AL353354.2	0.004922383	0.006389004	0.010011679	0.005712688	0.003330737	0.00500204	0.003870808	0.003361163	0.001859699	0.004142596	0.001461689	0.004142596
ATPIF1	1.02320102	0.930828018	1.113533278	1.034774616	0.999779661	1.011413396	1.020513458	1.104492314	1.214519969	1.081512241	0.9327496	1.081512241
RP5-1092A3.4	0.027790008	0.020232384	0.016028065	0.01509785	0.016917365	0.015816754	0.019478932	0.01696706	0.027635496	0.019791819	0.004731141	0.019791819
RP5-1092A3.5	0.00336541	0.001832135	0	0.002947523	0.000906378	0.003627052	0.005685819	0.004982338	0.003244242	0.004260343	0.00426614	0.004260343
SESN2	0.080761007	0.086122032	0.125398764	0.084430623	0.055988842	0.1026416	0.061977682	0.140421582	0.091574021	0.1382409	0.075253598	0.1382409
MED18	0.017263934	0.014454575	0.032930029	0.017189447	0.01829362	0.013677345	0.019500105	0.016398801	0.016495669	0.012927606	0.009552056	0.012927606
PHACTR4	0.153794277	0.151876	0.153153642	0.135017832	0.114431721	0.156828691	0.157335546	0.155855018	0.154902324	0.177764461	0.121015708	0.177764461
RCC1	0.110861555	0.086133319	0.099189625	0.081544986	0.086546596	0.11805022	0.155224168	0.108892025	0.103611729	0.1535463	0.148053361	0.1535463
TRNAU1AP	0.150219428	0.18306115	0.215815787	0.179290968	0.158033541	0.140130002	0.164946746	0.153530356	0.160443498	0.176281821	0.15057326	0.176281821
SNHG12	0.270545499	0.171655861	0.254691387	0.143918422	0.183229546	0.227858141	0.234916276	0.184102118	0.198060377	0.264909626	0.272574991	0.264909626
TAF12	0.268002511	0.345617213	0.417741627	0.427371108	0.347920173	0.37136734	0.315623417	0.335925033	0.345119192	0.359853874	0.378434834	0.359853874
RP11-442N24--B.1	0.003509165	0.001684156	0.002219474	0.00372004	0.003297513	0.00616771	0.001071467	0	0.00231892	0.002502737	0.003147386	0.002502737
RNU11	0.003564145	0.011115819	0.024170356	0.028895868	0.010012133	0.009075796	0.008270967	0.009011861	0.007172358	0.025372579	0.033479564	0.025372579
GMEB1	0.108813464	0.09959785	0.160383396	0.111085304	0.11585609	0.100764347	0.130671044	0.122595053	0.121161995	0.127611177	0.138527281	0.127611177
YTHDF2	0.443852701	0.432330564	0.506308136	0.472191598	0.418672956	0.396019873	0.4131186	0.38987806	0.459463257	0.483846239	0.436220324	0.483846239
EPB41	0.33182571	0.313543561	0.333136472	0.266178948	0.342658649	0.342010851	0.417937951	0.409232798	0.467446332	0.418490084	0.347281952	0.418490084
TMEM200B	0.001811215	0	0	0	0	0	0	0	0	0	0	0
SRSF4	0.361855684	0.345703363	0.544949524	0.426723615	0.377581113	0.3952458	0.372401622	0.358412706	0.414395085	0.438206284	0.411772563	0.438206284
MECR	0.057550102	0.042814178	0.060561884	0.046566276	0.056384354	0.048913375	0.040709112	0.046514059	0.049783863	0.064360957	0.036579029	0.064360957
MATN1	0.005413591	0.002440841	0.002749811	0	0.001944574	0.00253647	0.003411768	0.004036527	0.002606819	0.004153513	0	0.004153513
MATN1-AS1	0.041707229	0.033965917	0.028654686	0.016088383	0.030597398	0.02286161	0.031941973	0.033253399	0.038097447	0.039987444	0.039698972	0.039987444
LAPTM5	2.072228722	2.140020517	2.063235515	2.114735623	1.97112449	2.000491726	2.010655517	2.082497797	1.916758447	2.143719199	2.018295316	2.143719199
SDC3	0.001667731	0.002503126	0.007321447	0.008198066	0.001181504	0.00664791	0.000499555	0.0025194	0	0.003392414	0.004083353	0.003392414
PUM1	0.177483835	0.199768239	0.245116499	0.291016394	0.205270587	0.219980554	0.195340669	0.233220297	0.234400805	0.235638339	0.272193907	0.235638339
SNRNP40	0.241393863	0.199088693	0.392715736	0.334135569	0.313484429	0.299249139	0.255268241	0.25566295	0.336740871	0.269540513	0.298740045	0.269540513
ZCCHC17	0.191143697	0.179051792	0.318116236	0.254877411	0.183778974	0.231188553	0.191329848	0.203163959	0.217288719	0.25253325	0.203175786	0.25253325
SERINC2	0.003087728	0.002021853	0.009609164	0.022353067	0.01211493	0.019034797	0.003710927	0.020993597	0.003090467	0.002155152	0.029730757	0.002155152
PEF1	0.2107761	0.182051391	0.299052626	0.273814607	0.229012105	0.211392423	0.180791618	0.232955461	0.239686375	0.277122809	0.237414377	0.277122809
RP11-73M7.9	0.005562629	0.003948335	0.00252827	0	0.002779653	0.005593908	0.003269491	0.002344902	0.002149085	0.005761731	0.00255085	0.005761731
COL16A1	0.001889579	0.001404063	0.00181109	0.002034689	0.001175255	0.002777135	0.001019588	0.002903598	0.001350095	0.001985622	0	0.001985622
BAI2	0.00341469	0.00338842	0.005002605	0.002230807	0.001544691	0.004634983	0.004009781	0.003383896	0.001714217	0.001681528	0	0.001681528
SPOCD1	0.006775716	0.008406037	0.009715777	0.013373004	0.005152667	0.037405572	0.004284081	0	0.001815631	0.003748734	0	0.003748734
RP11-84A19.2	0.002994488	0.003071503	0.002274453	0.003900417	0.002041329	0.004064609	0.001860164	0.001163934	0.001311494	0	0	0
PTP4A2	0.908022509	0.995174658	1.124657054	1.188163551	0.895438138	0.928161435	1.118481982	0.984111944	0.796809439	1.04097589	1.083021642	1.04097589
RP4-534N18.2	0.000956497	0	0	0	0	0	0	0	0	0	0	0
KHDRBS1	0.799462037	0.711654437	0.871901179	0.792894506	0.808555239	0.756008104	0.783519084	0.790665427	0.848681041	0.896079068	0.917181305	0.896079068
RP11-277A4.4	0.021196061	0.021035771	0.027489642	0.019962969	0.016312772	0.022539886	0.024033261	0.010968939	0.010826854	0.012227093	0.009092235	0.012227093
TMEM39B	0.087135045	0.082024669	0.100677673	0.112961206	0.108068207	0.094286035	0.069950373	0.087579603	0.093920673	0.089338072	0.082330765	0.089338072
KPNA6	0.213278779	0.201342069	0.219697286	0.181788184	0.188587204	0.213376085	0.223115269	0.190834533	0.190157833	0.255218248	0.19412468	0.255218248
TXLNA	0.055660988	0.080787545	0.09953526	0.082559883	0.073718059	0.071046206	0.072856935	0.084122697	0.067638383	0.064671541	0.062430569	0.064671541
CCDC28B	0.104238996	0.092082557	0.195306347	0.144261032	0.099113728	0.136507084	0.105798726	0.116952709	0.141586111	0.120372923	0.072873294	0.120372923
IQCC	0.003793984	0.004744501	0.008874159	0.006830962	0.007526505	0.007641075	0.011345119	0.004235815	0.008585052	0.005532063	0.009455346	0.005532063
TMEM234	0.037388172	0.045587156	0.062866458	0.071760222	0.03923489	0.053157741	0.029555273	0.041268738	0.035022726	0.041580293	0.036627011	0.041580293
EIF3I	0.663987629	0.718244295	0.773665471	0.754084991	0.719318686	0.728044468	0.698118406	0.694091696	0.71535665	0.732728194	0.7203941	0.732728194
FAM167B	0.006298322	0.007822412	0.010811408	0.005174882	0.002534605	0.004910609	0.012214144	0.007326207	0.006323784	0.008089054	0	0.008089054
LCK	1.287568892	1.082353631	1.453769741	1.116450134	1.275737333	1.284912299	1.305497839	1.171339152	1.488791887	1.272698746	1.20458201	1.272698746
HDAC1	0.585182052	0.558604357	0.61491708	0.538922174	0.619159341	0.583076925	0.593363426	0.624613048	0.73629072	0.617362492	0.513413368	0.617362492
MARCKSL1	0.621965708	0.533485983	0.442394688	0.482824972	0.670728756	0.525670959	0.554022543	0.55106494	0.600729314	0.619198263	0.569115741	0.619198263
TSSK3	0.001361969	0.001873053	0	0	0	0.00237267	0.001265626	0.002073704	0.003505299	0.003136853	0	0.003136853
FAM229A	0.027965361	0.018459263	0.018876685	0.009084746	0.020121214	0.018926633	0.022617219	0.018719171	0.016002781	0.016855177	0.008889002	0.016855177
BSDC1	0.279836623	0.260197711	0.270043632	0.209500075	0.270584913	0.271870461	0.333887304	0.297375492	0.275195865	0.315227417	0.258581644	0.315227417
ZBTB8B	0.00303334	0.003851468	0.005174967	0.001393455	0.001872071	0.002757053	0.007262906	0.003438684	0.002056947	0.005937132	0.005001743	0.005937132
ZBTB8A	0.008729928	0.009858904	0.018717114	0.019545609	0.00786174	0.019642225	0.010868203	0.010448544	0.012105321	0.014116105	0.011280286	0.014116105
ZBTB8OS	0.379900703	0.350863881	0.531630675	0.484700295	0.367871563	0.379592268	0.377791444	0.380886515	0.390706067	0.458911505	0.389717403	0.458911505
RBBP4	0.45902914	0.469717681	0.6199193	0.497007416	0.478381745	0.500253796	0.497981214	0.550750298	0.54086635	0.596564972	0.498600738	0.596564972
SYNC	0.120148705	0.12512008	0.119284027	0.0806288	0.083041128	0.120585792	0.11270091	0.12061284	0.19693165	0.125628134	0.118475867	0.125628134
KIAA1522	0.001586194	0.001871358	0.001047268	0.00511256	0.002225793	0.002735216	0.002107015	0.004567673	0	0.001283128	0.008454619	0.001283128
YARS	0.166227856	0.197529329	0.28337182	0.239239602	0.15620703	0.175822236	0.164644728	0.164319086	0.140428132	0.203409326	0.163798574	0.203409326
S100PBP	0.108259459	0.085034358	0.163727795	0.112203456	0.101094182	0.113408061	0.113374712	0.108967772	0.099497266	0.124267139	0.105770213	0.124267139
RNF19B	0.045220606	0.088449144	0.091082407	0.150607409	0.063177609	0.070992282	0.039351086	0.069540078	0.027497638	0.066816562	0.130753074	0.066816562
AK2	0.255594278	0.275895847	0.359684615	0.383374939	0.331842184	0.30878798	0.237242532	0.282275839	0.277226276	0.306206569	0.348931439	0.306206569
ADC	0.014740097	0.018989831	0.017919076	0.010636777	0.022105813	0.021198888	0.013033327	0.028900668	0.018296342	0.00512872	0.015560496	0.00512872
TRIM62	0.031681627	0.030764859	0.034657281	0.040161162	0.035732243	0.033153648	0.03703322	0.032051494	0.034003571	0.033900019	0.038347258	0.033900019
ZNF362	0.061537569	0.067579957	0.089684075	0.071411074	0.086657493	0.105630653	0.095621337	0.081570387	0.073096666	0.089933029	0.093590446	0.089933029
PHC2	0.050148409	0.096787627	0.080620644	0.166701986	0.051220824	0.08119967	0.046281357	0.059449842	0.026054316	0.071033518	0.08132436	0.071033518
ZSCAN20	0.002737443	0.001772146	0.003056914	0.004056852	0.001497056	0.001658991	0.003288971	0.005081297	0.003794536	0.003620183	0.003674411	0.003620183
SMIM12	0.23212271	0.254153677	0.348659156	0.328314635	0.236848065	0.252361623	0.230029462	0.238757196	0.235311664	0.26002834	0.259133776	0.26002834
DLGAP3	0.018513055	0.021927533	0.015514307	0.028844417	0.022104499	0.020804006	0.02145509	0.021244418	0.014823824	0.018859344	0.019341556	0.018859344
RP11-244H3.4	0.01321498	0.019936723	0.035829214	0.026712649	0.018675818	0.0270187	0.030107363	0.022164627	0.01457309	0.028612406	0.026489264	0.028612406
ZMYM6NB	0.004939312	0.0061464	0.012656791	0.012943637	0.006756128	0.018681812	0.064244022	0.038584219	0.011998112	0.029659202	0.054846519	0.029659202
ZMYM6	0.068156907	0.077903768	0.087948549	0.099876992	0.069295512	0.069414011	0.056295033	0.078292245	0.065685517	0.087475299	0.085133866	0.087475299
ZMYM1	0.054123508	0.049042634	0.059957323	0.050360328	0.046356175	0.050396285	0.052524251	0.054545249	0.082559187	0.059182654	0.061919509	0.059182654
SFPQ	0.887725465	0.845157467	0.904349542	0.927369169	0.878128057	0.884922689	0.903651328	0.984824146	0.888096261	0.894854096	0.926519359	0.894854096
ZMYM4	0.056990202	0.048247158	0.082155973	0.096287219	0.068691898	0.064482042	0.070812035	0.089234898	0.070679683	0.080557446	0.073437223	0.080557446
KIAA0319L	0.119630805	0.116843947	0.149429049	0.200003804	0.126227744	0.152026401	0.113649377	0.133005679	0.146070239	0.151707655	0.167642119	0.151707655
NCDN	0.049305798	0.040688611	0.063158151	0.055482741	0.048623702	0.037405991	0.044729122	0.047433881	0.052558401	0.048147085	0.042004579	0.048147085
RP4-728D4.2	0.117836787	0.126533428	0.236976385	0.15541965	0.060284013	0.099334404	0.06568201	0.127299279	0.083543894	0.210054814	0.081126832	0.210054814
TFAP2E	0.005648156	0.006572192	0.007292253	0.011134986	0.004061555	0.007489687	0.004063793	0.004800632	0.001813209	0.002933575	0.004875653	0.002933575
PSMB2	0.452700404	0.470871216	0.653323866	0.744405253	0.488848705	0.49052867	0.395251919	0.46707921	0.430115692	0.536809999	0.453164089	0.536809999
C1orf216	0.04729834	0.054822438	0.095490163	0.080925987	0.04519245	0.048429657	0.061101809	0.034774355	0.043047034	0.082475091	0.031551898	0.082475091
CLSPN	0.012918812	0.011609065	0.015210121	0.02352928	0.006273197	0.011952266	0.010027293	0.011793922	0.015317545	0.01606485	0.003877864	0.01606485
AGO4	0.056997366	0.112417052	0.09845544	0.158631948	0.089312766	0.086525185	0.049631758	0.100431603	0.043241014	0.092640414	0.141284451	0.092640414
AGO1	0.091978001	0.090463941	0.103907749	0.097112482	0.090124575	0.125032407	0.100935553	0.101820675	0.085707366	0.120561414	0.104712911	0.120561414
RP4-789D17.5	0.003714182	0.001016037	0	0.005471065	0.004466926	0.00168463	0.004489247	0.002524925	0.002523359	0.00220612	0.004383428	0.00220612
AGO3	0.148338087	0.153817114	0.199199551	0.188258975	0.15719364	0.165724207	0.176233017	0.18387927	0.191226616	0.194383191	0.192736952	0.194383191
ADPRHL2	0.097232735	0.082809733	0.130958413	0.15665273	0.11704081	0.094410284	0.101470778	0.09595741	0.096612161	0.115905081	0.130528066	0.115905081
COL8A2	0.001396545	0.003748822	0.004467886	0.010501049	0.003161746	0.003252982	0.000707351	0.005912953	0.001443257	0.004776819	0.002328958	0.004776819
TRAPPC3	0.355437078	0.344254701	0.472224916	0.49247138	0.408184876	0.384457394	0.35955335	0.400431828	0.417958923	0.397186093	0.406360116	0.397186093
MAP7D1	0.42379708	0.441330846	0.5556262	0.469840687	0.444113145	0.45464296	0.441548594	0.410983647	0.462795237	0.496634141	0.479582229	0.496634141
THRAP3	0.555596592	0.545919172	0.71300893	0.621153875	0.583302334	0.590102356	0.637551906	0.662459811	0.732632784	0.666613482	0.560618083	0.666613482
SH3D21	0.007995647	0.006912247	0.004473673	0.002348695	0.003216333	0.005918862	0.005140385	0.007846885	0.004574716	0.004126732	0.00229995	0.004126732
EVA1B	0.02425397	0.059635284	0.061034082	0.054225952	0.028159312	0.027361804	0.040302067	0.034941449	0.020388043	0.037956605	0.038029076	0.037956605
RP11-268J15.5	0.001011014	0.000902356	0.001582001	0.001498626	0	0.001383279	0	0.001086185	0	0	0	0
STK40	0.115525752	0.136103529	0.167910011	0.175590738	0.123496087	0.123285336	0.152519866	0.129253375	0.111137119	0.115172867	0.124557017	0.115172867
LSM10	0.34592368	0.440317687	0.48693163	0.543750374	0.431829978	0.429129683	0.41499577	0.414484667	0.383970093	0.410675393	0.433956606	0.410675393
OSCP1	0.00293404	0.001769027	0.005014603	0	0.001178009	0.004666595	0.000979546	0.00225588	0.000972909	0.005739423	0.002584978	0.005739423
MRPS15	0.391135783	0.400226749	0.432394568	0.450913017	0.427684804	0.416243873	0.358883912	0.375667516	0.387584866	0.442906514	0.389349094	0.442906514
CSF3R	0.10322784	0.518450761	0.238642881	0.538472977	0.332002507	0.329172411	0.054563953	0.46010325	0.112388172	0.341555671	0.514672536	0.341555671
LINC01137	0.033499264	0.042697568	0.070067227	0.037777714	0.025890769	0.051729084	0.024390899	0.036557975	0.04208495	0.019323196	0.032072949	0.019323196
ZC3H12A	0.326654094	0.301593788	0.238017907	0.201045436	0.192906443	0.239079565	0.264948511	0.208187271	0.154525895	0.259731592	0.250139588	0.259731592
MEAF6	0.671784814	0.662795957	0.755086581	0.678801063	0.676359784	0.644605079	0.69549533	0.640038778	0.742341269	0.708829291	0.682745654	0.708829291
SNIP1	0.083516176	0.061052116	0.062852225	0.083688013	0.043244681	0.06727508	0.079626708	0.064063013	0.053330899	0.071327955	0.066215389	0.071327955
GNL2	0.147896414	0.145910745	0.222034007	0.21713571	0.202978202	0.170693465	0.17213765	0.174381077	0.197226737	0.217030364	0.204412787	0.217030364
C1orf109	0.065597317	0.048965223	0.068727655	0.040018156	0.057250649	0.053926266	0.067221672	0.073171833	0.07951861	0.055562693	0.07613966	0.055562693
CDCA8	0.002925656	0.002626778	0.013319189	0.006287008	0.004474721	0.00658218	0.004274236	0.005096533	0.00469781	0.006406804	0.004016958	0.006406804
EPHA10	0.001041873	0	0	0	0	0	0	0	0	0	0	0
MANEAL	0.001413675	0.00156835	0.003619892	0.002817153	0.000214918	0	0.002675049	0.001904495	0	0	0	0
YRDC	0.260083492	0.21779846	0.214130957	0.188381869	0.19300658	0.222695343	0.267500947	0.242913975	0.158153373	0.228060951	0.236801498	0.228060951
C1orf122	0.252685538	0.273089519	0.331078143	0.284638402	0.234267303	0.270124022	0.257716755	0.251791602	0.192328141	0.278350728	0.213632716	0.278350728
MTF1	0.082726457	0.085978994	0.120249566	0.123173787	0.095615951	0.090314772	0.084515619	0.089263747	0.066537355	0.090868494	0.107246622	0.090868494
INPP5B	0.066003333	0.056512221	0.070504958	0.053643087	0.049414884	0.051048379	0.0674107	0.050844164	0.055170788	0.069641327	0.040511079	0.069641327
SF3A3	0.269199268	0.246877947	0.333743765	0.310245596	0.315805583	0.282641205	0.26141615	0.283905785	0.389451347	0.304861497	0.310912337	0.304861497
FHL3	0.138858791	0.135834395	0.222480512	0.113107228	0.044004378	0.160087922	0.049524615	0.106953249	0.094587918	0.15039938	0.105225262	0.15039938
UTP11L	0.112039936	0.124819716	0.216670737	0.208706118	0.139711371	0.15900676	0.112139257	0.143870507	0.142691182	0.148992038	0.159040974	0.148992038
POU3F1	0.006339254	0.00356997	0	0	0.002720028	0.004533281	0.003278787	0.003758475	0.001917192	0.001549905	0.001628284	0.001549905
RRAGC	0.152276222	0.168619185	0.214262328	0.215577898	0.170752927	0.155608278	0.171947574	0.186201375	0.176932526	0.188143195	0.198113132	0.188143195
RP5-864K19.4	0.011473582	0.010817932	0.005765548	0.007133207	0.011807291	0.008738924	0.012302171	0.014564415	0.004766612	0.014882441	0.009061778	0.014882441
MYCBP	0.130581156	0.151474512	0.220806558	0.233278834	0.179646003	0.201307932	0.181270606	0.164484115	0.139847839	0.137738766	0.191584121	0.137738766
AKIRIN1	0.500115403	0.467631784	0.550222051	0.491867839	0.548879746	0.500697937	0.4677516	0.516739943	0.550203709	0.529533195	0.595931386	0.529533195
NDUFS5	1.313801618	1.21533828	1.23822231	1.250228136	1.241466617	1.270899088	1.228295454	1.21041277	1.263118585	1.150738381	1.3035749	1.150738381
MACF1	0.319741679	0.314155701	0.474651523	0.333401758	0.314987068	0.395491004	0.383071935	0.338785586	0.304656639	0.364102349	0.318787314	0.364102349
KIAA0754	0.019789003	0.016278105	0.024324606	0.024278816	0.018254995	0.024616373	0.020356633	0.019409651	0.017656137	0.021669838	0.023012028	0.021669838
RP11-69E11.4	0.017226778	0.018338208	0.02512398	0.031054304	0.02595824	0.024410175	0.017645538	0.024952652	0.017288178	0.03212466	0.027284606	0.03212466
PABPC4	0.623629353	0.630036833	0.47631678	0.51207526	0.612513223	0.660511857	0.713115472	0.6612679	0.565972522	0.710595628	0.750717563	0.710595628
RP11-69E11.8	0.001369333	0	0	0	0	0	0	0	0	0	0	0
HPCAL4	0.039088202	0.016812883	0.010336411	0.006605686	0.032170578	0.037099484	0.047480186	0.021362198	0.038527585	0.02285111	0.058215954	0.02285111
PPIE	0.287975306	0.2645424	0.37464738	0.308616069	0.313223754	0.288387501	0.291164736	0.297284075	0.315850195	0.27703096	0.267767658	0.27703096
BMP8B	0.002241317	0.006458596	0.00246272	0.007260545	0.002548315	0.003292	0.002429554	0.003545373	0.002138154	0.003136589	0	0.003136589
OXCT2	0.001947164	0.004852004	0.002971536	0.001867893	0.002913927	0.002995369	0.001092145	0.002440755	0.000731002	0.001661393	0.000909109	0.001661393
TRIT1	0.042040952	0.037042016	0.059754326	0.051528429	0.048401807	0.054627418	0.041231804	0.048401201	0.052251614	0.038310491	0.032704554	0.038310491
MYCL	0.010286092	0.051069982	0.031540396	0.050721705	0.035390328	0.04235719	0.009371686	0.046714432	0.010410871	0.017843348	0.078591272	0.017843348
MFSD2A	0.005338484	0.013499193	0.008094859	0.021922564	0.00874375	0.007421236	0.002783533	0.012200342	0.003764605	0.010919387	0.012438682	0.010919387
CAP1	0.96197716	1.042901904	1.481335015	1.445393646	1.085973834	1.217506531	0.784616641	1.166693021	1.207792077	1.197811664	1.12986583	1.197811664
PPT1	0.457442754	0.571206316	0.555605078	0.905137189	0.697236531	0.560139512	0.353907092	0.705342101	0.493204077	0.655268954	0.74592565	0.655268954
RLF	0.127207066	0.107541197	0.101643678	0.112568066	0.097910171	0.120722136	0.11611526	0.148024605	0.124800247	0.162238802	0.130519533	0.162238802
RP1-39G22.7	0.040177391	0.031160691	0.079760924	0.042820576	0.058935129	0.04947081	0.046907802	0.042746637	0.089285375	0.04404773	0.066666109	0.04404773
ZMPSTE24	0.11348189	0.111435782	0.196325427	0.182168187	0.139696202	0.134041391	0.095761664	0.144481822	0.145384091	0.123025729	0.139634574	0.123025729
COL9A2	0.010641556	0.016509019	0.024746027	0.02348686	0.022670093	0.033807323	0.020635251	0.02281097	0.015129665	0.016940075	0.025629345	0.016940075
SMAP2	0.506190981	0.556674145	0.627504064	0.734170832	0.5142569	0.648247014	0.6201405	0.582590696	0.437687674	0.528890032	0.527141055	0.528890032
ZFP69B	0.011738092	0.010782186	0.00702243	0.005721704	0.006747473	0.009379689	0.00791609	0.008445896	0.009894991	0.014493005	0.01007	0.014493005
ZFP69	0.025849674	0.019824825	0.022055743	0.016325105	0.030335719	0.02186826	0.018769566	0.021702483	0.019949519	0.026751001	0.015369238	0.026751001
RP11-656D10.3	0.015119677	0.001610971	0.014765239	0.003442009	0.008704319	0.016555721	0.002614	0.005576576	0.009847809	0.002836116	0	0.002836116
EXO5	0.023279989	0.019556378	0.033917811	0.020861773	0.02019221	0.018938856	0.016549762	0.02432848	0.024391575	0.021339846	0.018825802	0.021339846
ZNF684	0.03796934	0.047659326	0.06716123	0.055620388	0.036023816	0.030941828	0.030708005	0.028355774	0.045335676	0.037727437	0.033580856	0.037727437
RIMS3	0.005692577	0.005247108	0.002331082	0.003569402	0.00271815	0.006290328	0.004511076	0.002699892	0.002785301	0.001436896	0	0.001436896
NFYC-AS1	0.017801221	0.017726152	0.01456134	0.037816451	0.013404	0.020367496	0.016942327	0.022954356	0.01596851	0.019342426	0.031094112	0.019342426
NFYC	0.209906645	0.214433712	0.288606702	0.300898039	0.23271001	0.20333854	0.181821244	0.190288918	0.195010535	0.212663826	0.265938405	0.212663826
CITED4	0.076994068	0.03115298	0.01898278	0.036063315	0.057734463	0.055762969	0.078371388	0.03657505	0.019195537	0.032139472	0.028399597	0.032139472
CTPS1	0.06879762	0.065473589	0.093125127	0.05655264	0.060275927	0.089510982	0.072802103	0.05592241	0.05495946	0.090117374	0.060150812	0.090117374
SCMH1	0.04067724	0.02838153	0.029692057	0.021805079	0.034559608	0.02950101	0.050047313	0.033439358	0.032982476	0.025408587	0.031260212	0.025408587
HIVEP3	0.116138405	0.134140981	0.205875274	0.146481388	0.105733875	0.141373542	0.130371349	0.089229398	0.0661629	0.138983566	0.094457964	0.138983566
FOXJ3	0.073216928	0.081708375	0.097632309	0.104446316	0.085664702	0.098055268	0.11270782	0.097818117	0.089288142	0.108144595	0.113277025	0.108144595
RIMKLA	0.002364149	0	0	0	0.000823872	0.001252062	0.006134864	0.002183104	0.000885186	0.004429411	0	0.004429411
ZMYND12	0.001876321	0.004930222	0.002035374	0.001900131	0.00142532	0.006684137	0	0.003025244	0.001268676	0.001729455	0.002905028	0.001729455
PPCS	0.39458207	0.429863817	0.559426596	0.541303323	0.491293157	0.451314065	0.428695385	0.465322597	0.44580982	0.447572318	0.524236237	0.447572318
CCDC30	0.026502371	0.025917041	0.036827599	0.02409366	0.025285367	0.024541619	0.037237017	0.03440141	0.029068796	0.034937436	0.024158254	0.034937436
PPIH	0.25678408	0.233557987	0.286499544	0.254263797	0.24503	0.269933483	0.24210925	0.246641845	0.258254844	0.285447403	0.243917061	0.285447403
YBX1	2.165267578	2.187880148	2.077535087	2.198761478	2.170472809	2.147975981	2.08105945	2.161470105	2.046775682	2.158222058	2.090417582	2.158222058
CLDN19	0.000985202	0	0	0.001528076	0	0	0	0	0.001147831	0	0	0
LEPRE1	0.089964534	0.083934796	0.087937679	0.081580257	0.083016868	0.09013271	0.085173856	0.084220219	0.086623424	0.087233226	0.080584038	0.087233226
C1orf50	0.097425873	0.112738435	0.159313957	0.152131579	0.111515183	0.112169774	0.087120565	0.078647068	0.113441108	0.11112492	0.123025722	0.11112492
CCDC23	0.240310983	0.29938529	0.266241688	0.383351159	0.319795676	0.277008218	0.254353691	0.320488749	0.269979582	0.255069347	0.329149863	0.255069347
ERMAP	0.018817187	0.034044223	0.026615332	0.036567899	0.02380964	0.035420479	0.008408174	0.023433544	0.014511332	0.013695721	0.024769988	0.013695721
RP11-342M1.3	0.002552299	0.00232108	0.001927373	0.003272181	0.00371725	0.002538431	0.002989507	0.001349197	0.004164142	0.008860616	0.002394052	0.008860616
ZNF691	0.01652404	0.01893575	0.024985539	0.020495373	0.020889065	0.016393508	0.025353959	0.017207675	0.026067621	0.020659549	0.016475493	0.020659549
SLC2A1	0.122970549	0.097245657	0.184822656	0.117881168	0.078123699	0.083326709	0.12875718	0.110582054	0.090214598	0.137265548	0.083864491	0.137265548
SLC2A1-AS1	0.004170645	0.004108933	0.005292492	0.003869701	0.003959387	0.002291682	0.008696438	0.003182179	0.005225542	0.0068953	0.004008234	0.0068953
EBNA1BP2	0.144663371	0.153888305	0.216647675	0.19334134	0.188172489	0.177444021	0.185258556	0.160310135	0.170546173	0.150980929	0.1717956	0.150980929
WDR65	0.002922484	0.001233128	0	0.001524529	0.002303428	0.001094353	0.000387979	0.001090891	0	0	0	0
TIE1	0.004145094	0.005738	0.012273651	0.005737091	0.003794752	0.004052109	0.006148571	0.004449767	0.005826263	0.004878492	0.001638892	0.004878492
RP1-92O14.3	0.010675463	0.011341833	0.003766259	0.003940439	0.004460704	0.009188751	0.005756586	0.004302432	0.00698759	0.005286108	0.009572656	0.005286108
CDC20	0.003595936	0.002170746	0.008005207	0.008879788	0.003228817	0.004491794	0.001034893	0.002435896	0.002159549	0.005371303	0	0.005371303
ELOVL1	0.173166903	0.227653598	0.275880767	0.315513769	0.18194244	0.179750245	0.151929549	0.185879298	0.152871053	0.188495961	0.196685218	0.188495961
MED8	0.130640681	0.110384627	0.220539723	0.221627155	0.142913674	0.116971241	0.097490108	0.1227187	0.103614755	0.131440918	0.170231238	0.131440918
SZT2	0.046465324	0.045746018	0.069129079	0.057282879	0.050526285	0.051499508	0.057378152	0.061781497	0.049990441	0.059098433	0.045979778	0.059098433
HYI	0.077045498	0.054382648	0.037660154	0.035672352	0.043110982	0.059758341	0.064896348	0.070523101	0.08278951	0.022723463	0.05288386	0.022723463
HYI-AS1	0.002037461	0	0	0	0	0.001172345	0	0	0	0.002407458	0.004685381	0.002407458
PTPRF	0.004177057	0.004482188	0.004389936	0.005583726	0.004508557	0.002959023	0.008603825	0.002317555	0.002212116	0.007243881	0.004686765	0.007243881
KDM4A	0.045955486	0.040436379	0.072544656	0.067045487	0.051325337	0.044860359	0.040986185	0.051168354	0.0475993	0.059697461	0.040462402	0.059697461
KDM4A-AS1	0.003614559	0.004942074	0.008205253	0.002844984	0.004433453	0.005877793	0.009505339	0.008249116	0.006838404	0.004621172	0.003797588	0.004621172
ST3GAL3	0.040098718	0.032375609	0.036672057	0.023341955	0.046048944	0.055567547	0.033952511	0.03375256	0.0351827	0.03027137	0.032442061	0.03027137
RP11-7O11.3	0.003318108	0.003273635	0.001288662	0	0	0.003886154	0.00269416	0.003621549	0.00220985	0	0.003746318	0
IPO13	0.034681813	0.033764726	0.049819033	0.041926193	0.030503624	0.032780732	0.027696454	0.03074859	0.029219803	0.043946433	0.027024258	0.043946433
DPH2	0.08318835	0.062305679	0.090571728	0.061219616	0.106818276	0.084602564	0.076654983	0.074370183	0.095393193	0.074616878	0.07373434	0.074616878
ATP6V0B	0.667551602	0.968218468	0.946591312	1.375662719	0.896048355	0.902153607	0.589385374	0.920537467	0.607820558	0.783029789	0.944987228	0.783029789
B4GALT2	0.002207885	0	0.0057446	0.002239151	0.002034176	0.001405459	0.002033931	0.000884013	0.000764094	0.000398248	0	0.000398248
CCDC24	0.005351157	0.006124031	0.012194155	0.01347731	0.006109649	0.006003367	0.004581979	0.003611521	0.002837341	0.002412604	0.002699141	0.002412604
DMAP1	0.169280008	0.172897339	0.215910641	0.209643862	0.199967445	0.16626507	0.214183047	0.202531038	0.214101125	0.185121732	0.207505292	0.185121732
ERI3	0.186517238	0.182387131	0.204577103	0.192524699	0.179112985	0.173603019	0.167392969	0.167748938	0.186886979	0.197860646	0.167074305	0.197860646
RNF220	0.170353286	0.165096314	0.190065356	0.183678985	0.1314159	0.154757241	0.168638174	0.14667466	0.12562117	0.160399766	0.149772002	0.160399766
TMEM53	0.020674825	0.033324517	0.03983562	0.040340188	0.038757122	0.027155101	0.021076673	0.027832197	0.024250207	0.026137284	0.030586455	0.026137284
C1orf228	0.26774323	0.194845722	0.128470449	0.213345947	0.239129871	0.29823044	0.184218871	0.250098284	0.248960038	0.225361844	0.262693674	0.225361844
KIF2C	0.00251409	0.001601515	0.007025184	0.006151565	0	0.000364139	0.001762039	0.001786172	0.002456366	0.001931377	0.001559087	0.001931377
RP11-269F19.2	0.002012792	0.001601187	0.002607569	0.003244432	0.002452364	0.001530869	0.001158988	0.001429862	0.002391224	0.003908013	0.003761418	0.003908013
RPS8	4.026612969	3.933517726	3.473904302	3.238203467	4.057799723	4.009852058	4.038161913	4.028154044	4.169794308	3.771364398	3.873997471	3.771364398
BEST4	0.010001831	0.00511646	0.005501928	0.004647362	0.005302215	0.006403932	0.006707611	0.006297705	0.004866969	0.002358125	0.005410657	0.002358125
PLK3	0.568361598	0.426891386	0.425621259	0.442130541	0.449270926	0.422791017	0.59510644	0.437568972	0.366009633	0.469574714	0.580502568	0.469574714
TCTEX1D4	0.006977025	0.015212886	0.016524949	0.022830611	0.007930688	0.002883292	0.005061418	0.006320142	0.003234056	0.007825992	0.009878424	0.007825992
BTBD19	0.00954006	0.012467604	0.024205269	0.036259601	0.015565669	0.019871717	0.012941253	0.02439284	0.008065347	0.014717303	0.0515838	0.014717303
PTCH2	0.031412235	0.065864173	0.055645919	0.122396473	0.031265857	0.057496296	0.056002022	0.088244608	0.075457011	0.043107452	0.086537373	0.043107452
EIF2B3	0.063750122	0.069363293	0.104665554	0.098428122	0.097595596	0.079228091	0.094590992	0.092733783	0.105170241	0.085940259	0.093572885	0.085940259
HECTD3	0.03427812	0.050780381	0.063999605	0.057988077	0.047194731	0.052917689	0.039708667	0.029591589	0.032398506	0.041425768	0.060853336	0.041425768
UROD	0.182244523	0.178237249	0.244753743	0.269885257	0.230289872	0.200656812	0.165748931	0.224238065	0.221840543	0.225400548	0.204706715	0.225400548
ZSWIM5	0.001728477	0.000849645	0	0.004752678	0.002363194	0	0.002359396	0.001247341	0.002736539	0	0	0
HPDL	0.001283039	0.001290051	0.006083267	0.005593176	0.003722984	0.001266385	0	0.001340878	0.002492256	0.002058658	0	0.002058658
MUTYH	0.099214688	0.090296792	0.107026288	0.092472626	0.093811136	0.084059118	0.094640011	0.090235642	0.080865104	0.099355256	0.077419775	0.099355256
TOE1	0.149429913	0.108325113	0.126938675	0.099229631	0.11640277	0.086037785	0.130316928	0.108188574	0.115552631	0.146185865	0.111537193	0.146185865
TESK2	0.03274141	0.03439162	0.027605171	0.029379019	0.028028529	0.030587031	0.034958186	0.025562697	0.028240899	0.034753605	0.024499854	0.034753605
CCDC163P	0.008290517	0.011669284	0.01038693	0.008509012	0.005576331	0.007581528	0.010468693	0.008012854	0.009485018	0.052878129	0.020058624	0.052878129
PRDX1	0.616717225	0.685488734	0.817165718	0.984073553	0.775743852	0.622497672	0.557860629	0.674481107	0.62127295	0.684420115	0.787284931	0.684420115
AKR1A1	0.332470635	0.420174331	0.393349033	0.548030498	0.394217016	0.397769139	0.318528997	0.401647935	0.362345424	0.391643996	0.406790552	0.391643996
NASP	0.394275731	0.345422611	0.449622682	0.37450872	0.335888392	0.380867427	0.42116851	0.410332293	0.417790754	0.446769647	0.413284717	0.446769647
CCDC17	0.00333882	0.003661194	0.001996529	0.007211303	0.001123499	0.001899745	0.007313919	0.006081415	0.002544228	0.003120638	0.006661241	0.003120638
GPBP1L1	0.368236573	0.30325028	0.420442043	0.433205296	0.331678646	0.321922907	0.314099497	0.336464234	0.375415018	0.402889619	0.357435024	0.402889619
TMEM69	0.123895505	0.121802103	0.160002671	0.179676114	0.147059007	0.145370281	0.102984635	0.126595517	0.151398174	0.121729293	0.201662789	0.121729293
IPP	0.053700195	0.047589937	0.06017887	0.036246267	0.040777084	0.034024451	0.053326121	0.056650531	0.080980714	0.060529371	0.035033177	0.060529371
MAST2	0.010498626	0.020875754	0.025347646	0.016547271	0.006938366	0.015140168	0.015553272	0.014897341	0.011489966	0.022244823	0.011270122	0.022244823
PIK3R3	0.012143602	0.016990342	0.017612106	0.027421621	0.005833422	0.020686444	0.008570772	0.015983675	0.013500742	0.012821864	0.004995425	0.012821864
RP4-533D7.5	0.001516402	0	0	0	0	0	0	0	0	0	0	0
POMGNT1	0.161933297	0.174874455	0.168242866	0.113550678	0.113459233	0.144224461	0.168601443	0.143204329	0.133141975	0.176504326	0.117301088	0.176504326
LURAP1	0.001700757	0.0024536	0	0	0.001618071	0	0	0.003273679	0.004719455	0	0	0
LRRC41	0.118126667	0.13575522	0.175188054	0.14348664	0.141636049	0.15334286	0.145164321	0.118435873	0.139200133	0.129495857	0.125622077	0.129495857
UQCRH	1.343173262	1.404669867	1.425835742	1.379562002	1.375904547	1.409349474	1.252127076	1.393960166	1.312242162	1.35053325	1.42707123	1.35053325
NSUN4	0.039779608	0.043412304	0.083828191	0.068361435	0.049392607	0.067809363	0.043774652	0.055315414	0.044456706	0.067806791	0.068537854	0.067806791
FAAH	0.012318688	0.013605515	0.020151122	0.021975126	0.017420245	0.017158165	0.003822725	0.02369452	0.012694972	0.013574249	0.015284657	0.013574249
LINC00505	0.004769461	0	0.002017402	0	0	0	0.003003336	0	0.002369207	0	0	0
MKNK1	0.162768265	0.21537385	0.216846737	0.246689676	0.154112053	0.197121186	0.15695859	0.170535062	0.145249874	0.182109382	0.208907489	0.182109382
MOB3C	0.035881531	0.040686261	0.073009133	0.059579791	0.041752562	0.048536016	0.043590676	0.036109409	0.041509517	0.037426917	0.060286115	0.037426917
ATPAF1	0.237918948	0.183849341	0.266411019	0.224394748	0.22002951	0.20823939	0.220536732	0.184485181	0.21414085	0.219509221	0.220990581	0.219509221
EFCAB14	0.305943972	0.34560652	0.371025236	0.366675907	0.292069273	0.319632661	0.337098488	0.324263226	0.311527174	0.341272788	0.34191024	0.341272788
LINC00853	0.006429744	0.004530003	0.019761964	0.009225417	0.002071497	0.024684581	0	0.00347993	0.003997645	0	0.003283291	0
PDZK1IP1	0.005871908	0.016925918	0.024028628	0.109224644	0.012614253	0.14408432	0.024675851	0.054873826	0.013834988	0.014070144	0.010126417	0.014070144
TAL1	0.011521861	0.008736817	0.018881338	0.030367061	0.003626821	0.036388786	0.005206406	0.008686087	0.003563383	0.001748964	0.00458074	0.001748964
STIL	0.004761423	0.00494348	0.005539731	0.004188965	0.002859773	0.00311143	0.003290465	0.004812798	0.003728222	0.001237607	0.002745872	0.001237607
CMPK1	1.353101251	1.115411188	1.049651327	0.836693842	1.089548897	1.1811743	1.194032427	1.152697565	1.377594121	1.121078274	1.000443078	1.121078274
RP11-511I2.2	0.000923782	0.003399723	0.003553361	0.005065791	0	0	0	0	0	0	0	0
FOXD2-AS1	0.00923287	0.014815493	0.008759304	0.016554431	0.005275342	0.010785369	0.013897364	0.0080907	0.00843937	0.012507294	0.010365949	0.012507294
FOXD2	0.001879443	0.005445944	0.007619053	0.004394847	0.001410874	0.008488071	0.0116972	0.003279385	0.004612662	0.006623219	0	0.006623219
SPATA6	0.012833991	0.035704555	0.017807381	0.048149138	0.025296736	0.032330898	0.01295719	0.035569295	0.022209008	0.012593794	0.02990055	0.012593794
BEND5	0.022203458	0.018314067	0.01189366	0.005032417	0.030210006	0.019235299	0.030818141	0.023457904	0.038830723	0.02830101	0.016619611	0.02830101
ELAVL4	0.000697471	0.000890546	0.001059106	0.001196764	0.000792443	0	0	0.001154349	0	0	0	0
RP5-850O15.4	0.008549316	0.004585903	0.002565355	0.005863774	0.008254527	0.007385509	0.010627814	0.005988558	0.012751569	0.007276763	0.005906674	0.007276763
FAF1	0.087260065	0.050623864	0.070301817	0.06804654	0.077857229	0.080950585	0.101856785	0.072182732	0.037681773	0.089013558	0.058413586	0.089013558
CDKN2C	0.068602811	0.056823675	0.074828774	0.063811949	0.043946031	0.063731527	0.042326475	0.056478967	0.037385542	0.060091326	0.056762048	0.060091326
RP11-296A18.3	0.001431175	0	0	0.002063023	0	0.00347093	0.002723684	0	0.003847559	0	0	0
RNF11	0.415709649	0.42502699	0.431777643	0.416946245	0.345938484	0.536366706	0.381975105	0.391404467	0.369750734	0.382540179	0.374936133	0.382540179
RP11-296A18.6	0.002403263	0.002542969	0.001282846	0.001163352	0	0.001191717	0	0.001004669	0.002072896	0.003269888	0	0.003269888
TTC39A	0.00121958	0.001530484	0.003052464	0.00103838	0.00151696	0.001857026	0.001052224	0.006606816	0.002742089	0.002753742	0.002798958	0.002753742
EPS15	0.309108777	0.338623469	0.385499772	0.385906475	0.261935956	0.311183056	0.295371812	0.298575728	0.253307968	0.383894571	0.295316613	0.383894571
OSBPL9	0.179573146	0.168981688	0.210658056	0.172506022	0.190421518	0.174587725	0.174700499	0.177917073	0.193199523	0.197510572	0.193216639	0.197510572
NRD1	0.295353789	0.321623293	0.387324783	0.378305553	0.291224178	0.318405787	0.316468118	0.336479733	0.353950031	0.367353486	0.307994895	0.367353486
RP4-657D16.3	0.005806906	0.00639502	0.009878238	0.008171757	0.008031621	0.006740085	0.002676804	0.003895975	0.003368573	0.003202188	0.007666745	0.003202188
RAB3B	0.003973499	0.006952607	0.002658924	0.008412903	0.004045684	0.005699487	0.006183473	0.004490101	0.004043911	0.008482196	0.003986903	0.008482196
TXNDC12	0.382055846	0.37210599	0.525376894	0.517453254	0.409924234	0.386199227	0.326226828	0.36473714	0.421338076	0.425815254	0.456487461	0.425815254
KTI12	0.17960876	0.166318901	0.182294055	0.166139078	0.167464062	0.160461992	0.146226633	0.144702627	0.166446636	0.176059654	0.175008079	0.176059654
BTF3L4	0.377326487	0.368395877	0.468314121	0.54376603	0.439669526	0.384759017	0.33987841	0.3866927	0.410074037	0.371785067	0.49748954	0.371785067
ZFYVE9	0.008317571	0.010793951	0	0.003522704	0.009413662	0.007777782	0.014787404	0.009155335	0.014301339	0.004879141	0.006799166	0.004879141
CC2D1B	0.06075492	0.047108229	0.078534409	0.044605261	0.057882121	0.066358258	0.057636238	0.049323362	0.062972872	0.064989699	0.067609668	0.064989699
ORC1	0.001272725	0.002770593	0.003665777	0.002043163	0.000901989	0.000553619	0.000420551	0.003054227	0.000402583	0.004503842	0	0.004503842
PRPF38A	0.345154638	0.324593297	0.411312486	0.350449919	0.367224731	0.337002392	0.335764077	0.344118168	0.407435934	0.362601963	0.313628651	0.362601963
ZCCHC11	0.406171973	0.327514528	0.339830891	0.230757837	0.320815737	0.305178505	0.421810275	0.388695942	0.455681751	0.421528289	0.32812253	0.421528289
GPX7	0.088230453	0.051298211	0.112403069	0.066320655	0.101774872	0.091643243	0.080870347	0.085605597	0.125725205	0.071501892	0.066419769	0.071501892
FAM159A	0.193754868	0.120624983	0.189729186	0.110479407	0.195725133	0.156564441	0.202238367	0.161992241	0.217589321	0.199128873	0.177531074	0.199128873
COA7	0.009521429	0.013131858	0.012339527	0.020002071	0.009354252	0.008993766	0.011657183	0.012959038	0.008900439	0.019993482	0.018024987	0.019993482
ZYG11B	0.081481245	0.099702701	0.089076819	0.075808713	0.082098231	0.092350697	0.068557747	0.083778457	0.094261345	0.079292264	0.095828107	0.079292264
ECHDC2	0.231583485	0.198347827	0.226932608	0.149434859	0.2075816	0.198949804	0.224967986	0.187036835	0.247193287	0.258731458	0.18019646	0.258731458
SCP2	0.676852232	0.791313863	1.031852862	0.952778374	0.714911512	0.795926859	0.754112294	0.71613572	0.730006395	0.848513847	0.735802624	0.848513847
PODN	0.006458154	0.006882208	0.002119339	0	0	0	0.002855684	0.004351026	0.002619924	0.007349413	0	0.007349413
SLC1A7	0.01970139	0.031679769	0.026931877	0.009710057	0.001179945	0.010449108	0.006500293	0.028142856	0.021488697	0.034603468	0	0.034603468
CPT2	0.041255038	0.039650573	0.052021035	0.04448219	0.058634025	0.047089601	0.049035066	0.046016757	0.061419652	0.040662142	0.042025093	0.040662142
C1orf123	0.248938749	0.250507462	0.348956085	0.285947683	0.284824734	0.275029738	0.224966246	0.241799854	0.280220192	0.285509735	0.258194782	0.285509735
RP5-1024G6.7	0.013261283	0.009068901	0.006527383	0.002484675	0.0114612	0.009179893	0.007470808	0.013972888	0.018091556	0.012295133	0.018479894	0.012295133
MAGOH	0.647241772	0.669761526	0.778643226	0.762130528	0.617727223	0.619539266	0.631336208	0.663695007	0.680801035	0.71475266	0.683704182	0.71475266
RP5-1024G6.5	0.001342013	0.000906931	0.001926398	0.00118599	0.001757716	0	0	0	0.000508524	0	0	0
RP5-1024G6.8	0.001640351	0.005614775	0.003813515	0.003996071	0.004485487	0.008189106	0.003465161	0.002321412	0.002183241	0.0038186	0.006720091	0.0038186
LRP8	0.007675406	0.009534601	0.00876647	0.015611145	0.004174732	0.009121257	0.005438825	0.011340592	0.004421531	0.007659492	0.008137716	0.007659492
RP4-784A16.5	0.003270661	0.004848589	0.002776857	0.002950295	0.004105351	0.0038713	0.002744213	0.004813899	0.003864969	0.005514886	0.002024376	0.005514886
RP11-117D22.2	0.013197437	0.0169966	0.012470527	0.014645667	0.017923638	0.027886785	0.019016664	0.039075388	0.012532592	0.006586685	0.020432326	0.006586685
NDC1	0.023977204	0.031715496	0.035672101	0.044428081	0.050518492	0.041384986	0.043482548	0.040640128	0.054959644	0.044374837	0.04063176	0.044374837
YIPF1	0.076410762	0.101990203	0.163996402	0.145203861	0.088529304	0.095841508	0.069219306	0.081970979	0.07925988	0.095129687	0.091014995	0.095129687
HSPB11	0.383120963	0.385109726	0.559577543	0.494723829	0.399506451	0.397204325	0.357091229	0.388266027	0.438474912	0.440357659	0.351279349	0.440357659
LRRC42	0.043376734	0.03235435	0.061285867	0.05573575	0.035880154	0.033079459	0.028983628	0.030295382	0.047111912	0.052651813	0.048331155	0.052651813
RP4-758J24.5	0.002327456	0.004804185	0.00708798	0.009220377	0.003910032	0.013863496	0.006354574	0.00887713	0.012245801	0.013247828	0.018483779	0.013247828
TMEM59	1.024808061	1.116203948	1.284714567	1.324474431	1.079467502	1.009086032	1.005683998	1.121476596	1.076385463	1.104014294	0.986174804	1.104014294
TCEANC2	0.019822298	0.021217898	0.034979522	0.038102403	0.032249821	0.027970634	0.026009159	0.028395735	0.037951039	0.034985446	0.030648745	0.034985446
AL161915.1	0.002946961	0.002142201	0.003087742	0.001171888	0.001051312	0.00242191	0.003867158	0.002239669	0.002006806	0	0	0
AL357673.1	0.005941918	0.007693903	0.002285972	0.004515719	0.001453626	0.00326139	0.005854785	0.003062142	0.004765287	0.003146825	0.004530699	0.003146825
CYB5RL	0.013392837	0.007059682	0.011121456	0.007464411	0.00546709	0.004463794	0.008532433	0.009584457	0.016359441	0.009247255	0.006879494	0.009247255
MRPL37	0.168321531	0.20159346	0.254089236	0.245316593	0.21249713	0.223058259	0.19340547	0.19521726	0.183749724	0.237543178	0.226123458	0.237543178
SSBP3	0.204766947	0.207314906	0.228689406	0.151577394	0.162164049	0.185032549	0.212984738	0.166094608	0.158832696	0.207695215	0.200013916	0.207695215
RP5-997D24.3	0.001269458	0	0	0.001175509	0	0.001821249	0	0	0.002564944	0.001617607	0	0.001617607
ACOT11	0.002378051	0.002718938	0.006869709	0.009622217	0.0078664	0.005004436	0.002410481	0.0041824	0.002450319	0.006397666	0.005019172	0.006397666
TTC4	0.010949928	0.008783792	0.022790102	0.011228069	0.011834946	0.01070168	0.020645649	0.022658241	0.021558546	0.011669267	0.015716622	0.011669267
PARS2	0.003602621	0.002408588	0.005490044	0.003305538	0.009322309	0.007739555	0.005116774	0.00266819	0.007014439	0	0.002992506	0
TTC22	0.035778512	0.024868553	0.068894648	0.02384221	0.020490532	0.035238245	0.040618065	0.029318472	0.038451157	0.033485878	0.018967689	0.033485878
C1orf177	0.003514055	0.007483494	0.014561617	0.001760025	0	0.007125805	0.00346583	0.005788445	0.001836062	0.006807469	0	0.006807469
DHCR24	0.011448826	0.011264403	0.01685018	0.023584522	0.007259741	0.014925717	0.009706886	0.011665276	0.009263177	0.014616145	0.003462598	0.014616145
USP24	0.100800899	0.103029136	0.146941856	0.123124142	0.081322387	0.131177136	0.144988809	0.094197822	0.083862246	0.11701091	0.086316205	0.11701091
PPAP2B	0.000949052	0.002335962	0	0	0	0	0.003003972	0	0	0	0	0
DAB1	0.003752104	0.004234117	0.004163226	0.001327583	0.005315053	0.004768839	0.004598974	0.001460635	0.002291447	0.001658748	0.007949914	0.001658748
OMA1	0.10353752	0.094641064	0.14999104	0.133846631	0.140910189	0.1106409	0.121914537	0.143682938	0.192546706	0.155735261	0.143634165	0.155735261
TACSTD2	0.001942547	0.000691386	0	0	0.000670101	0.000238854	0.000309286	0.010350076	0.000789573	0	0	0
MYSM1	0.097325404	0.083158171	0.102551348	0.122884177	0.096135402	0.097940635	0.103858151	0.114982013	0.126016936	0.1254414	0.109623016	0.1254414
JUN	2.312559324	2.176944677	2.179842926	2.446754557	1.946780784	1.987880281	2.161598846	2.039216451	2.247331045	2.415656007	2.746173529	2.415656007
LINC01135	0.001683494	0.006225239	0.004878763	0.030905408	0.004195349	0.002120902	0.005785254	0.003116021	0.003320599	0.01004598	0.015062076	0.01004598
RP4-794H19.1	0.001936588	0.008314599	0.000949906	0.001534261	0	0.002304926	0.002926556	0.001600992	0.000629702	0.001909863	0.004050986	0.001909863
RP4-794H19.4	0.001437092	0.001632467	0.001247902	0	0.001020331	0.000926032	0	0	0.001831738	0.001191297	0.00360721	0.001191297
FGGY	0.0273665	0.018900165	0.018194672	0.023788614	0.016471977	0.033501017	0.022087137	0.027751216	0.021336065	0.022555899	0.013875287	0.022555899
HOOK1	0.033453465	0.018265658	0.014701889	0.016267396	0.032657202	0.031698632	0.026280119	0.038325887	0.074738524	0.018968197	0.04137603	0.018968197
CYP2J2	0.003650837	0.002111169	0.007593501	0.008111056	0.003922193	0.002455258	0	0.003446926	0.003418173	0.007354835	0.007436673	0.007354835
NFIA	0.044664134	0.051780671	0.039571706	0.060545098	0.049985566	0.065294536	0.05071187	0.056734134	0.043813829	0.048675326	0.086510198	0.048675326
TM2D1	0.304663993	0.329850223	0.443194433	0.362280001	0.335180956	0.371421783	0.339531609	0.346412277	0.356964976	0.388132113	0.341997206	0.388132113
RP11-430G17.3	0.005578087	0	0	0.003937685	0.00256111	0.0022852	0.003875748	0.001676946	0.004544973	0.002360774	0	0.002360774
INADL	0.12532411	0.094104283	0.081090445	0.063170336	0.102136965	0.12965763	0.12908604	0.135780224	0.161906557	0.085778581	0.12268581	0.085778581
L1TD1	0.017958311	0.011947155	0.01803591	0.033631569	0.014338574	0.011015466	0.014259996	0.012735735	0.009151564	0.012427511	0.010510671	0.012427511
USP1	0.291178177	0.255048173	0.346227039	0.344476896	0.288206176	0.264512544	0.314038309	0.320415775	0.319693194	0.307126937	0.353609985	0.307126937
DOCK7	0.013098492	0.020557139	0.025996803	0.024436032	0.016219415	0.017560744	0.013186949	0.025527616	0.01703169	0.015399287	0.017047666	0.015399287
ATG4C	0.087802082	0.071470444	0.108131517	0.094935984	0.094943014	0.091158264	0.091473228	0.08857879	0.106957748	0.099243759	0.089252786	0.099243759
RP11-335E6.2	0.002410848	0	0	0	0	0	0	0	0	0	0	0
ALG6	0.067693332	0.065309022	0.127765709	0.111008801	0.080483306	0.082835092	0.065365504	0.085384173	0.105293699	0.066475242	0.082004775	0.066475242
ITGB3BP	0.1210809	0.13399226	0.185092666	0.127848732	0.185023534	0.128886369	0.146146544	0.149739356	0.163651122	0.135048761	0.145984117	0.135048761
EFCAB7	0.022917954	0.011432309	0.032437277	0.015436389	0.024841726	0.023256564	0.025063026	0.017790831	0.022217446	0.019242913	0.015355312	0.019242913
DLEU2L	0.009325109	0.01308829	0.019914234	0.009316178	0.009173387	0.007089449	0.010636145	0.004574455	0.006519426	0.023386519	0.012352507	0.023386519
PGM1	0.110033622	0.142673447	0.175086586	0.12412438	0.111912331	0.14956656	0.115417252	0.131068934	0.098646426	0.145763526	0.104973951	0.145763526
CACHD1	0.002125179	0.002075095	0	0	0.001024866	0.003695238	0.002441042	0.00226098	0.006528254	0.001841104	0	0.001841104
RAVER2	0.00530512	0.00354766	0.008637476	0.001200935	0.002359779	0.00527879	0.002524949	0.005379472	0.001599077	0.002294794	0.004372486	0.002294794
JAK1	0.949112534	0.959762916	1.02595959	0.787286608	0.854100608	0.925674384	1.025121195	1.144464583	1.133527243	1.050416579	0.867517906	1.050416579
RP11-182I10.3	0.001473934	0.001057682	0	0.005247686	0.001610693	0.000839355	0.001599165	0	0.00164659	0.003798347	0	0.003798347
RP4-535B20.1	0.001891106	0	0	0	0	0.001562364	0.001749221	0	0.000988042	0	0	0
AK4	0.002582239	0.005010948	0.003888277	0.014109212	0.002122095	0.002806341	0	0.00379448	0.001405339	0.003409242	0.005300885	0.003409242
DNAJC6	0.00138946	0	0.005139549	0.002185515	0.000841355	0.001669533	0.002182582	0.002625138	0.002983803	0	0.001625024	0
LEPR	0.017899309	0.013539654	0.012847276	0.011133836	0.010051629	0.018827945	0.00935952	0.01011954	0.012572302	0.014691282	0.019391661	0.014691282
LEPROT	0.244930333	0.313014896	0.329910075	0.414479416	0.274144919	0.30576473	0.249178232	0.334168302	0.288427953	0.288721389	0.35108773	0.288721389
PDE4B	0.391951519	0.37112849	0.373840497	0.379215357	0.343479479	0.451890481	0.368368063	0.363052144	0.250699116	0.421477573	0.447743899	0.421477573
WDR78	0.006910529	0.006810781	0.005442444	0.003814953	0.007269409	0.005515209	0.006037986	0.007359426	0.006814046	0.012525344	0.009012782	0.012525344
MIER1	0.402170923	0.339385838	0.428959716	0.370941013	0.325251122	0.346265609	0.407533825	0.417010792	0.407838172	0.457297793	0.41022381	0.457297793
SLC35D1	0.037966492	0.037521684	0.040906951	0.0275368	0.035225812	0.050669147	0.040581552	0.036112378	0.046063688	0.041230467	0.041073686	0.041230467
IL23R	0.022988653	0.012311752	0.002897449	0.00301548	0.003508402	0.011995655	0.006588595	0.008242384	0.012262348	0.002750536	0.001855653	0.002750536
IL12RB2	0.021849404	0.01592048	0.028186328	0.013048028	0.005160301	0.012947578	0.008854352	0.006536924	0.007022151	0.008136307	0.002456463	0.008136307
SERBP1	0.980889866	0.902977377	1.112377829	1.006294731	1.019132008	1.002419739	0.983672292	1.036307653	1.053209021	1.075550639	1.077721364	1.075550639
GADD45A	0.419453355	0.29509666	0.308243586	0.283925786	0.243823944	0.34158873	0.376006465	0.333071106	0.254903425	0.359748754	0.30370324	0.359748754
GNG12	0.002457866	0	0	0	0	0	0	0	0	0.001079868	0	0.001079868
WLS	0.005203056	0.028925336	0.020309822	0.031127802	0.024049055	0.027533051	0.00320197	0.03193097	0.004649094	0.040444312	0.032395309	0.040444312
LRRC7	0.037330159	0.027207934	0.032217404	0.031694821	0.017082803	0.013130972	0.037391148	0.037753073	0.036745393	0.031342115	0.018543974	0.031342115
LRRC40	0.068415065	0.062599084	0.082525944	0.077603004	0.076572313	0.080311099	0.073846316	0.07502257	0.095159524	0.082606265	0.075012776	0.082606265
SRSF11	0.60181265	0.566852491	0.700811615	0.628926321	0.603349637	0.618410934	0.634906441	0.670349471	0.727662083	0.672679862	0.663245356	0.672679862
ANKRD13C	0.096638861	0.095938447	0.133723223	0.105206598	0.101607144	0.105202914	0.098768873	0.113835224	0.126389904	0.123266547	0.119594984	0.123266547
HHLA3	0.043094099	0.040283559	0.053055027	0.044330177	0.071171052	0.054880655	0.051689274	0.049481135	0.058719098	0.053194114	0.072017954	0.053194114
CTH	0.020576408	0.023216547	0.011876165	0.010435586	0.011039989	0.017873368	0.019203522	0.019426135	0.017780221	0.007686038	0.016749379	0.007686038
PTGER3	0.001407627	0	0.001335473	0	0.001466156	0.002025645	0	0	0.000324487	0	0	0
ZRANB2	0.423314412	0.366807294	0.435706887	0.398601407	0.430520592	0.384323495	0.410043424	0.476221546	0.66737032	0.441800639	0.367162145	0.441800639
NEGR1	0.001606587	0.002995985	0	0.003280887	0.001618544	0.002691202	0.002302358	0.00163847	0.002947522	0.000622695	0.001374374	0.000622695
LRRIQ3	0.01788227	0.012952808	0.023093456	0.007599321	0.013264138	0.024895651	0.027520436	0.020736226	0.017284209	0.020663958	0.030217481	0.020663958
FPGT	0.028087463	0.034261587	0.042793892	0.060435579	0.046834739	0.044231499	0.02940792	0.046710785	0.043264569	0.036024136	0.045377579	0.036024136
FPGT-TNNI3K	0.004060547	0.001350815	0.002942862	0.001409418	0.003216022	0.003663053	0.006571042	0.003821044	0.001777468	0	0.003391118	0
CRYZ	0.057593195	0.061316509	0.125298527	0.088383533	0.07220315	0.06425303	0.073324487	0.124380863	0.121122647	0.064880078	0.064780101	0.064880078
TYW3	0.149798765	0.121393463	0.193441685	0.145108468	0.181292206	0.14278756	0.160859643	0.178289518	0.184307145	0.150929447	0.175646394	0.150929447
ACADM	0.235030013	0.198694539	0.28607414	0.271144241	0.256206954	0.23996341	0.220956497	0.27917131	0.305328007	0.192287266	0.25338625	0.192287266
RABGGTB	0.343820991	0.329555147	0.361260373	0.371941316	0.321841301	0.309600828	0.299610577	0.331343709	0.335405601	0.41385667	0.39645791	0.41385667
ST6GALNAC3	0.005871941	0.009524499	0.015678488	0.023238395	0.006940221	0.01900157	0.005629886	0.016401085	0.005094893	0.014855277	0.008767312	0.014855277
RP5-1102E8.3	0.001141727	0	0	0	0	0	0	0	0	0	0	0
PIGK	0.160898369	0.139275455	0.185293471	0.164677386	0.158558285	0.144807358	0.149125589	0.151126917	0.188671435	0.18513327	0.163483905	0.18513327
AK5	0.191981767	0.089138251	0.056321361	0.021225928	0.185771354	0.130892416	0.113070143	0.115562053	0.291177406	0.159047367	0.117813232	0.159047367
ZZZ3	0.15333094	0.109516845	0.13436321	0.108948196	0.125625966	0.127066702	0.137184242	0.159533836	0.164800441	0.164603011	0.138563224	0.164603011
USP33	0.184621247	0.182174424	0.244572958	0.236063503	0.183467743	0.173038862	0.192230443	0.197043239	0.244877026	0.225628112	0.192239339	0.225628112
FAM73A	0.077326762	0.068349238	0.082942865	0.072855676	0.05913961	0.065927867	0.099968621	0.082343598	0.100031867	0.103993359	0.0729873	0.103993359
NEXN-AS1	0.002189112	0.002113974	0.003907339	0.000351771	0	0.005546899	0.002200699	0.001736897	0.001608879	0.002674423	0	0.002674423
NEXN	0.023360376	0.02382287	0.162584884	0.203158367	0.035124316	0.045670208	0.020064297	0.0405594	0.027355622	0.079742264	0.092566718	0.079742264
FUBP1	0.347388125	0.335228227	0.40848763	0.41760892	0.345307648	0.3057874	0.360401397	0.364219749	0.404505011	0.417283148	0.364299066	0.417283148
DNAJB4	0.056675722	0.033924257	0.048406769	0.056303025	0.050180005	0.045322472	0.038847258	0.059901304	0.064105594	0.056456302	0.043348385	0.056456302
GIPC2	0.001108247	0	0	0.001717151	0.003055286	0	0	0.002306309	0.002978912	0	0.001900061	0
RP11-386I14.4	0.230765334	0.460797228	0.365010177	0.671015039	0.292071899	0.290028548	0.275221242	0.447825475	0.177545454	0.560272974	0.487008174	0.560272974
IFI44L	0.340360219	0.107213576	1.834025746	1.716388268	0.382631522	0.069684572	0.088013198	0.1366115	0.144724612	1.229286297	1.119629287	1.229286297
IFI44	0.181171238	0.121522909	0.907831967	0.992981469	0.24084514	0.101004479	0.091739801	0.123577242	0.105869822	0.538866635	0.62610856	0.538866635
RP5-887A10.1	0.079607054	0.18044781	0.025293036	0.081726966	0.11524724	0.014784427	0.111179827	0.13954909	0.060445283	0.046935767	0.022662375	0.046935767
RP11-475O6.1	0.008324674	0.002500885	0.0034452	0.002024214	0.008144469	0.007383538	0.007814943	0.008958572	0.005402192	0.008283436	0.006853798	0.008283436
TTLL7	0.01246904	0.011171413	0.01403311	0.007391405	0.008969081	0.011057794	0.014550331	0.007835867	0.007566744	0.015726515	0.008504461	0.015726515
RP11-486G15.2	0.016946182	0.008705495	0.011870832	0.003554841	0.009764544	0.006688936	0.007894747	0.013216902	0.012575309	0.017727977	0.003573441	0.017727977
PRKACB	0.334928278	0.24947377	0.402143628	0.240291781	0.319520489	0.281007714	0.314144582	0.309011155	0.387518836	0.376004505	0.306290387	0.376004505
SAMD13	0.00074954	0.001433465	0.001234869	0.000694773	0.002366725	0.00121376	0.000423244	0.00432676	0.001103916	0	0.003810846	0
RPF1	0.45568842	0.398801781	0.492815376	0.426211187	0.401879565	0.344961688	0.399352205	0.406738355	0.439102705	0.471791554	0.437118176	0.471791554
GNG5	0.829604505	0.958669946	1.168155783	1.263384202	0.966681016	0.880027981	0.767323433	0.860677993	0.677424536	0.899668239	1.033151028	0.899668239
CTBS	0.188162848	0.238134074	0.249618772	0.325491772	0.237101573	0.188636449	0.169548147	0.234258615	0.184259829	0.277137656	0.286276522	0.277137656
SSX2IP	0.050820353	0.045954324	0.083219421	0.051398854	0.037529467	0.060572313	0.043866099	0.060748078	0.052009901	0.06649966	0.028190577	0.06649966
MCOLN2	0.022651053	0.031888708	0.083370812	0.070759122	0.034127319	0.0345006	0.037496121	0.027489706	0.01894063	0.045180239	0.031666528	0.045180239
WDR63	0.003486189	0.002776744	0.018689157	0.009799149	0.001975858	0.003604509	0.002695965	0.002543989	0.002298369	0.004243533	0.004234023	0.004243533
MCOLN3	0.003479014	0.002721606	0.013378186	0.026314744	0.04516602	0.010606822	0.01074116	0.009854256	0.010886735	0.007821523	0.057464311	0.007821523
SYDE2	0.007588581	0.009548959	0.018615148	0.011722979	0.029702856	0.014687349	0.021116928	0.014287221	0.033945119	0.012442033	0.015881925	0.012442033
C1orf52	0.249779415	0.232821832	0.291466713	0.276575095	0.245217707	0.244742761	0.222352479	0.231864749	0.225607141	0.292523258	0.252739662	0.292523258
BCL10	0.176552186	0.183148228	0.21490135	0.262160857	0.171916952	0.16200958	0.154853103	0.217741089	0.161104779	0.192724641	0.203420133	0.192724641
RP11-131L23.1	0.009176294	0.006002966	0.003768276	0.006666023	0.006438032	0.005713655	0.003788352	0.003958765	0.002688791	0.005255288	0.002620126	0.005255288
ZNHIT6	0.103849487	0.095634752	0.127238773	0.079974462	0.12162489	0.101545034	0.145553986	0.126072579	0.175464002	0.141241892	0.111120853	0.141241892
COL24A1	0.000530015	0.002216329	0.003911961	0.002584935	0.002597125	0.00386216	0	0.003994506	0.001373085	0.002635144	0.004783027	0.002635144
ODF2L	0.517015683	0.45126353	0.522101778	0.396343367	0.516380206	0.418245309	0.473463473	0.476263795	0.48189051	0.481725095	0.492921841	0.481725095
RP4-612B15.3	0.014556612	0.015155769	0.031619938	0.014138528	0.013682775	0.016765197	0.015052815	0.015937601	0.010013997	0.015288185	0.014414064	0.015288185
SH3GLB1	0.423410136	0.480124161	0.588259367	0.668321289	0.429609574	0.449798395	0.397196904	0.438950876	0.362534348	0.475064391	0.441672061	0.475064391
15-Sep	1.030420402	0.992417809	1.11641658	1.100306007	0.994567634	0.996246149	0.991545636	1.026961576	0.988899569	1.012430008	1.022497351	1.012430008
HS2ST1	0.054518294	0.054511882	0.072963182	0.069213397	0.067690766	0.068359408	0.061646238	0.065915485	0.069327063	0.061082911	0.073228733	0.061082911
RP4-604K5.2	0.001095106	0	0	0	0	0	0.001616134	0	0.002524184	0.003900654	0	0.003900654
LMO4	0.198771265	0.218784474	0.324325576	0.301074953	0.205244947	0.210417271	0.230447509	0.244635338	0.190679148	0.202365828	0.268976845	0.202365828
PKN2	0.125447889	0.168703373	0.15920162	0.188024119	0.152740728	0.154580314	0.164524665	0.199692195	0.16437677	0.204063729	0.171813755	0.204063729
GTF2B	0.384904586	0.314908974	0.400121473	0.349179393	0.305893183	0.345673529	0.336298212	0.345539351	0.311261034	0.418212977	0.364567074	0.418212977
CCBL2	0.158269434	0.141031691	0.19346101	0.173309426	0.157438845	0.160252403	0.133902309	0.163303199	0.141492549	0.138930618	0.163367123	0.138930618
RBMXL1	0.196092718	0.193773814	0.184341182	0.190455516	0.172052945	0.19139551	0.176028344	0.192394004	0.186238129	0.21195243	0.190512546	0.21195243
GBP3	0.090253221	0.09483887	0.171816809	0.149946208	0.099019148	0.109105753	0.099639685	0.079905578	0.081945867	0.156784603	0.112766519	0.156784603
GBP1	0.184848136	0.17914089	0.653575927	0.658702825	0.226502713	0.200991366	0.128435163	0.199753933	0.226773058	0.387566279	0.358659329	0.387566279
GBP2	0.494553655	0.499425637	0.701608672	0.782815712	0.43455514	0.41461993	0.449100798	0.465321903	0.475830182	0.715591924	0.568742517	0.715591924
GBP4	0.237873785	0.226620915	0.454796984	0.408608087	0.189937771	0.198906215	0.183707059	0.194458821	0.215447709	0.293664464	0.251751202	0.293664464
GBP5	0.285591707	0.256646274	0.505109683	0.407972806	0.172726469	0.209453229	0.19288571	0.129798067	0.181633842	0.35179769	0.243633534	0.35179769
LRRC8B	0.045665078	0.052130513	0.047476169	0.035883909	0.056963581	0.048102689	0.052511021	0.049863778	0.053882485	0.056655403	0.059537042	0.056655403
RP5-1007M22.2	0.036891398	0.032238791	0.027063988	0.025762459	0.032781723	0.035992276	0.03544623	0.036275201	0.038945694	0.03280782	0.029136437	0.03280782
LRRC8C	0.215615068	0.161024814	0.202833518	0.205241468	0.197627544	0.160709159	0.175236584	0.169936063	0.146275876	0.194783382	0.233796766	0.194783382
RP5-943J3.2	0.020328997	0.015385547	0.014221206	0.008661097	0.012464684	0.007086907	0.011925248	0.01102036	0.01072778	0.014400243	0.006958057	0.014400243
LRRC8D	0.093419431	0.093169719	0.115420212	0.156435704	0.120102695	0.125505731	0.063696381	0.081898854	0.063163903	0.083780377	0.13100972	0.083780377
ZNF326	0.165037957	0.14946088	0.164966963	0.182351403	0.138132737	0.150818616	0.158223271	0.191466241	0.173858311	0.22539023	0.151536818	0.22539023
RP4-665J23.1	0.002111694	0.001671187	0	0	0	0	0.001954258	0.001575641	0	0	0	0
ZNF644	0.266460175	0.239198659	0.260734651	0.264700033	0.232672991	0.254252346	0.328019547	0.34440209	0.286478895	0.318341288	0.28734255	0.318341288
CDC7	0.036197844	0.036434361	0.04976829	0.043090706	0.01987466	0.017434224	0.034493258	0.025512168	0.03125673	0.021268343	0.024228785	0.021268343
TGFBR3	0.159141149	0.187440099	0.301875321	0.138248887	0.047224901	0.186453416	0.175044939	0.138296912	0.090648051	0.242571695	0.035071635	0.242571695
EPHX4	0.015823627	0.015860399	0.020082849	0.007631684	0.002012646	0.012977848	0.02570959	0.015728415	0.0092549	0.02429774	0.001528064	0.02429774
BTBD8	0.007789094	0.008179261	0.00703317	0.004896018	0.010939022	0.004909988	0.011103342	0.00625863	0.012040032	0.008805186	0.008061358	0.008805186
KIAA1107	0.006747211	0.007011608	0.009642668	0.007725527	0.01080258	0.00564837	0.010274009	0.009585328	0.015336441	0.011134903	0.005918176	0.011134903
GLMN	0.153991379	0.110033786	0.186745511	0.126180711	0.114957312	0.139073865	0.162851281	0.115318139	0.150285815	0.140555904	0.096047891	0.140555904
RPAP2	0.142360848	0.112106554	0.164186857	0.137440071	0.142399496	0.141321081	0.158591021	0.173310667	0.223139587	0.151456019	0.129624078	0.151456019
GFI1	0.068492266	0.064390754	0.21733199	0.089653876	0.029755618	0.058246203	0.081831508	0.039021415	0.038245525	0.110405484	0.023133727	0.110405484
EVI5	0.036851664	0.084786517	0.056488122	0.138277326	0.059890941	0.064271805	0.028777931	0.093100853	0.034166305	0.058208682	0.113629326	0.058208682
RPL5	3.322208346	3.212330416	2.764388607	2.397638468	3.251159404	3.283134054	3.375136768	3.234718107	3.291664366	3.106548828	3.134337721	3.106548828
FAM69A	0.048345371	0.033008155	0.047321294	0.026103077	0.032747062	0.043951494	0.035316165	0.044621282	0.034500704	0.039064315	0.043995024	0.039064315
MTF2	0.310709632	0.275538737	0.374504573	0.28544859	0.286621652	0.278703533	0.315098596	0.30581043	0.326809569	0.378497563	0.286335613	0.378497563
TMED5	0.227684877	0.31852545	0.402033251	0.447745906	0.267604588	0.319525515	0.248227542	0.294516721	0.247773738	0.2762772	0.321035096	0.2762772
CCDC18	0.076158081	0.067510185	0.093705206	0.091781081	0.06643635	0.091422897	0.07725101	0.071016351	0.052930101	0.073193652	0.062516168	0.073193652
DR1	0.397564566	0.347295814	0.559210052	0.472342162	0.369231918	0.417556911	0.38176644	0.401306459	0.367563047	0.423160334	0.388425319	0.423160334
FNBP1L	0.005353044	0.005806477	0.002830962	0.003368178	0.004246993	0.004115103	0.005184609	0.005080217	0.007624117	0.004976629	0.006759445	0.004976629
BCAR3	0.001476693	0.002271514	0.001972484	0.000808337	0.003039143	0.002119528	0.006685676	0.003404908	0.001706677	0.002540541	0.001390834	0.002540541
RP4-561L24.3	0.003647462	0.003433631	0	0.003084188	0.004604622	0.002828799	0.005404438	0.004253616	0.004275962	0.005975862	0.002660307	0.005975862
DNTTIP2	0.464818604	0.436025699	0.469702547	0.433447968	0.389010504	0.399322933	0.391246446	0.477469739	0.470623823	0.458741643	0.418350816	0.458741643
GCLM	0.111905593	0.092093082	0.173857813	0.113722845	0.110956428	0.125050194	0.120246125	0.102741862	0.112262042	0.134343859	0.120246965	0.134343859
ARHGAP29	0.002545887	0.00677335	0.011738052	0.026501904	0.007553377	0.008349468	0.002781308	0.002533504	0.001329688	0.001855293	0.008516584	0.001855293
ABCD3	0.096176709	0.098178453	0.118465617	0.096419145	0.095097771	0.102871599	0.110103796	0.106218782	0.120218671	0.089518804	0.099558372	0.089518804
LINC01057	0.001701935	0	0	0	0	0	0	0	0	0	0.001816684	0
SLC44A3	0.002720522	0.002108284	0	0	0	0	0.001833016	0	0.000881688	0	0.002886783	0
CNN3	0.038731007	0.017647648	0.009414674	0.003341293	0.028730583	0.009828086	0.025578645	0.03838591	0.037982198	0.008199085	0.017169564	0.008199085
RP4-639F20.1	0.004025377	0.002716394	0.002129647	0.00433037	0.003060817	0	0.005763026	0.001620656	0.005444138	0	0.002486816	0
ALG14	0.035045606	0.037079083	0.054428881	0.062827444	0.046028565	0.044570224	0.043091687	0.048771391	0.041247117	0.035565008	0.058050377	0.035565008
TMEM56	0.001957833	0.003287203	0.002966	0.00442546	0.002967287	0	0.004126951	0.00507045	0.000572155	0.0018562	0	0.0018562
RWDD3	0.056454647	0.044723905	0.050858085	0.037119487	0.033752264	0.056737057	0.129912006	0.053672612	0.034663921	0.059310202	0.075822953	0.059310202
PTBP2	0.073994511	0.045782185	0.062104486	0.065279818	0.042192671	0.048006852	0.050507847	0.05931731	0.043329813	0.078335645	0.05362143	0.078335645
DPYD	0.156812204	0.243714397	0.217800196	0.387878859	0.193288536	0.258516389	0.136195912	0.265882507	0.163485808	0.219234065	0.303844206	0.219234065
SNX7	0.014444936	0.011106878	0.002560337	0.022239039	0.001411969	0.010059591	0.002850033	0.000913491	0	0	0.013133449	0
FRRS1	0.001655498	0.00162968	0	0.002664351	0.000989619	0.001222731	0	0.001581236	0	0.001660662	0.002279843	0.001660662
AGL	0.067540875	0.069010642	0.081544194	0.057661072	0.071645957	0.082050311	0.103235438	0.087058522	0.107402569	0.08803126	0.078022899	0.08803126
RP5-884G6.2	0.003162824	0.002994629	0.003302152	0.00231597	0.00256786	0.006593422	0.00684237	0.003615381	0.004281138	0.006579865	0.003584113	0.006579865
SLC35A3	0.126684289	0.118810372	0.122268373	0.120275449	0.115363637	0.127247602	0.123564475	0.130583333	0.136973187	0.124985715	0.110601011	0.124985715
HIAT1	0.310884605	0.263216613	0.318669667	0.258121745	0.244818008	0.252134968	0.238025196	0.257587049	0.261884176	0.317417832	0.224234053	0.317417832
SASS6	0.038007604	0.034997786	0.068473158	0.047407322	0.036598363	0.036583282	0.037998653	0.05114626	0.051382032	0.044841623	0.049417539	0.044841623
TRMT13	0.105583782	0.102603365	0.166141847	0.09370688	0.144241844	0.130194797	0.14635315	0.130669688	0.197015815	0.120746304	0.108275457	0.120746304
LRRC39	0.001849719	0.002793951	0	0	0.001520304	0	0.001675165	0.001599182	0.001412364	0	0	0
DBT	0.04795029	0.04147026	0.085931859	0.065476021	0.069187289	0.066304396	0.062257358	0.06762167	0.102196094	0.07315845	0.068134059	0.07315845
RP11-305E17.6	0.002200544	0.005709764	0.003313693	0.007063824	0.004652666	0.007008186	0.003985915	0.009816206	0.001366974	0.004412983	0.007314108	0.004412983
RTCA	0.225169957	0.202345544	0.286242903	0.27491317	0.220775462	0.233008062	0.188029611	0.198856617	0.175603488	0.232043021	0.276552739	0.232043021
CDC14A	0.186579786	0.140879027	0.134906999	0.116242863	0.18133075	0.202335101	0.20323711	0.150897332	0.156297322	0.134853822	0.208731983	0.134853822
VCAM1	0.0014675	0.001505983	0.002646384	0.002006265	0.001722605	0.002866182	0.002067117	0	0.00098181	0.002051166	0	0.002051166
EXTL2	0.045018693	0.028079878	0.045949076	0.027676911	0.037719593	0.027883015	0.029587429	0.041681925	0.042125816	0.0349288	0.031176253	0.0349288
RP4-549L20.3	0.018675855	0.013957077	0.011524492	0.020907517	0.016359998	0.016204303	0.011731199	0.014837393	0.012031864	0.02131154	0.033648562	0.02131154
SLC30A7	0.23450836	0.184712613	0.252457406	0.247861138	0.196127367	0.227789084	0.217308102	0.183002699	0.244140751	0.239022269	0.199256281	0.239022269
DPH5	0.264992836	0.232501691	0.225860372	0.150000904	0.276707637	0.278595385	0.285137449	0.228657961	0.27391148	0.241843793	0.264767993	0.241843793
AC093157.1	0.003374231	0.00501412	0.008429949	0.00588293	0.004748977	0.005147108	0.004795344	0.00728452	0.008261985	0.003280932	0.005679111	0.003280932
RP11-421L21.2	0.01081003	0.004536071	0.00969821	0.010987369	0.009813093	0.005953718	0.008381951	0.009117381	0.005726802	0.008178721	0.007059898	0.008178721
RP11-421L21.3	0.06568676	0.048901663	0.093508809	0.057953537	0.08227247	0.066116942	0.067194394	0.064086591	0.0842692	0.073405736	0.071840872	0.073405736
RP4-575N6.4	0.044610331	0.041406391	0.032667318	0.023200189	0.053478754	0.039878324	0.066618207	0.034920462	0.059867595	0.043983251	0.053727298	0.043983251
S1PR1	0.204377744	0.140392534	0.24003131	0.076954919	0.172455729	0.150944241	0.255107347	0.144836947	0.157448132	0.185201073	0.200910602	0.185201073
RNPC3	0.09410695	0.105891385	0.096559665	0.135350182	0.09172363	0.101420671	0.100684399	0.143612402	0.127649148	0.118295749	0.104581648	0.118295749
AMY2B	0.019470256	0.016590702	0.012910656	0.025216346	0.014866442	0.015871363	0.020759814	0.015221786	0.017951179	0.020439869	0.017554133	0.020439869
PRMT6	0.049797579	0.039503749	0.051685151	0.030957719	0.042586456	0.043477337	0.037370017	0.037561763	0.052539046	0.038012945	0.04732397	0.038012945
VAV3	0.088453139	0.106382609	0.127193637	0.109655623	0.064177415	0.105541048	0.13129373	0.105168258	0.049996613	0.08365848	0.048836342	0.08365848
VAV3-AS1	0.001682565	0.004423418	0.001149081	0.001573893	0.003286604	0.004809322	0.006325389	0.007431856	0.001278927	0.003714322	0.002551243	0.003714322
RP11-356N1.2	0.00191597	0.010064372	0.00619966	0.011143485	0.007986543	0.002199932	0.001296801	0.008655626	0.003571574	0.001965513	0.01360083	0.001965513
SLC25A24	0.102148011	0.184122295	0.177885302	0.242525806	0.168119804	0.13690039	0.114528446	0.123139897	0.124528092	0.157535971	0.197782365	0.157535971
RP11-483I13.5	0.004649887	0.009226443	0.00662627	0.007420365	0.010420975	0.011462157	0.00617636	0.006141603	0.006789909	0.008509826	0.011355968	0.008509826
FAM102B	0.026193256	0.049021807	0.040855035	0.055509379	0.030724218	0.050598971	0.033715407	0.044650986	0.022187978	0.049330888	0.051931662	0.049330888
HENMT1	0.172273715	0.164674073	0.252170859	0.144358295	0.166827537	0.175386089	0.17227128	0.177950563	0.158161367	0.169872351	0.142148822	0.169872351
PRPF38B	0.804315875	0.726339717	0.882180987	0.74064089	0.723014357	0.813032156	0.827276485	0.864540497	0.858537138	0.899718132	0.825749357	0.899718132
STXBP3	0.339987012	0.31107111	0.372366887	0.394555092	0.31639738	0.289491245	0.317357943	0.247049092	0.283528953	0.25574295	0.288451725	0.25574295
GPSM2	0.021411049	0.022014003	0.020147574	0.023272612	0.02087405	0.018181783	0.025007896	0.027902255	0.028401208	0.014625939	0.018668761	0.014625939
CLCC1	0.044945613	0.042088026	0.049735311	0.048755004	0.051767222	0.048754994	0.044259267	0.059711894	0.057268301	0.038847247	0.045875642	0.038847247
WDR47	0.042942917	0.03326997	0.04784477	0.041671242	0.039542998	0.047140221	0.03196273	0.042129145	0.032145175	0.045953065	0.03621543	0.045953065
TAF13	0.128945203	0.1678733	0.172112903	0.187168035	0.112126981	0.175984037	0.11030262	0.151725376	0.085955229	0.133030638	0.159275361	0.133030638
RP5-1065J22.8	0.031746268	0.027695574	0.024201841	0.02270261	0.037109972	0.024946417	0.022349959	0.026184005	0.030384107	0.028745001	0.029034763	0.028745001
TMEM167B	0.275355745	0.288314289	0.271391301	0.337538461	0.242227554	0.24513827	0.228803999	0.283910345	0.243666035	0.300970964	0.279986304	0.300970964
SCARNA2	0.00420601	0.005241672	0.003113726	0.003594129	0.001681004	0.003671236	0.003326565	0.003215595	0.003703782	0.002256824	0.002241822	0.002256824
KIAA1324	0.043623928	0.032885483	0.037141593	0.023332296	0.035387936	0.038486276	0.041998097	0.035514327	0.036427623	0.037846938	0.036660001	0.037846938
SARS	0.369592641	0.384980137	0.558483817	0.491263006	0.467259887	0.442296437	0.364471925	0.395064739	0.469079337	0.410685351	0.451480292	0.410685351
CELSR2	0.001800879	0.00601367	0.005681466	0.004140293	0.001954747	0.004421671	0.005973357	0.002681867	0.003170539	0.011328128	0.004402233	0.011328128
PSRC1	0.002677175	0.008859934	0.012758979	0.022294336	0.01019261	0.008560263	0.006290091	0.005509986	0.004707431	0.007866186	0.013975033	0.007866186
SORT1	0.021680501	0.059640977	0.050150646	0.147629006	0.043610516	0.054167418	0.008595808	0.05616527	0.009197622	0.041741719	0.079093081	0.041741719
PSMA5	0.409209845	0.46930179	0.780798581	0.758739998	0.536166698	0.507392876	0.441831713	0.45277044	0.496192542	0.531138852	0.551333138	0.531138852
ATXN7L2	0.029325421	0.01741807	0.046441921	0.01753956	0.022259847	0.028143972	0.024571657	0.021820405	0.019267336	0.021524841	0.020312698	0.021524841
CYB561D1	0.073120683	0.073341791	0.097505201	0.042821352	0.076600609	0.07832499	0.075268282	0.052127491	0.07396596	0.074359968	0.074483691	0.074359968
AMIGO1	0.028599713	0.013794936	0.026856339	0.006809616	0.032372013	0.030758114	0.032025042	0.020630252	0.039631373	0.03514064	0.027907993	0.03514064
GNAI3	0.330850452	0.36154796	0.554907875	0.596213247	0.381773025	0.366101508	0.306059868	0.38507613	0.38921078	0.397451207	0.441913868	0.397451207
RP5-1160K1.3	0.001767772	0.001744317	0.00226285	0.005966724	0.000781883	0.004111005	0.001596609	0.003879481	0.00161854	0.004287639	0.002734831	0.004287639
GNAT2	0.001589225	0.001401744	0	0.003502103	0	0.005634771	0.006229026	0.002380116	0	0.002132317	0	0.002132317
AMPD2	0.12792444	0.195828309	0.206496246	0.26184679	0.168889899	0.188708054	0.112340277	0.180226146	0.101348035	0.147279066	0.197866408	0.147279066
GSTM4	0.0681451	0.066755088	0.080602047	0.027100042	0.0869249	0.071869359	0.052842858	0.077301551	0.081676436	0.074189157	0.043608821	0.074189157
GSTM2	0.011665964	0.017584483	0.012825454	0.01218154	0.01709162	0.020966972	0.012985405	0.011831212	0.020981252	0.02095998	0.004538034	0.02095998
GSTM3	0.043599851	0.100131465	0.052198304	0.026496226	0.088057815	0.046438475	0.058075585	0.068802602	0.111546305	0.078067032	0.074270211	0.078067032
RP11-195M16.3	0.001920835	0	0.003054383	0.007082284	0.003124244	0	0	0.000752108	0	0.005100977	0.001730979	0.005100977
CSF1	0.016973571	0.013887609	0.012656585	0.020108212	0.013894995	0.017453829	0.01399767	0.013214568	0.009040868	0.015883195	0.024202449	0.015883195
AHCYL1	0.086692355	0.135207543	0.149248243	0.185324021	0.118557976	0.115208159	0.099028348	0.148770067	0.094491879	0.124229937	0.157949155	0.124229937
STRIP1	0.108303923	0.110670234	0.156336422	0.139750219	0.087281592	0.118426927	0.119043678	0.101943166	0.11643716	0.131955887	0.085554024	0.131955887
RP4-773N10.4	0.002793667	0.004827317	0.005823926	0.005421453	0.003114028	0.002584656	0.004896479	0.002814681	0.003755579	0.003874165	0.008007904	0.003874165
KCNC4	0.007639813	0.004705975	0.001278019	0.004999047	0.004200902	0.005693888	0.008178454	0.002694943	0.004554233	0.003294261	0.008210282	0.003294261
RP5-1074L1.1	0.004093281	0.004877918	0.004154415	0.003229043	0.003310975	0.002110764	0.00349671	0.003584039	0.002201827	0.005016569	0.00573043	0.005016569
RBM15	0.065749657	0.083363962	0.093784264	0.069157604	0.063355676	0.058729518	0.076033756	0.068202087	0.069483964	0.087512818	0.058002465	0.087512818
SLC16A4	0.015068015	0.016070075	0.016869249	0.010378695	0.010796194	0.018292775	0.025508508	0.012308178	0.022829781	0.013884467	0.008041774	0.013884467
RP5-1074L1.4	0.006259629	0.005620028	0.008465253	0.007468219	0.00217775	0.006282987	0.007055985	0.006557848	0.008770153	0.012549199	0.006458212	0.012549199
LAMTOR5-AS1	0.011015018	0.005421756	0.006129183	0.005296405	0.005724244	0.007773848	0.005087172	0.0069113	0.007839854	0.005186955	0.009404578	0.005186955
LAMTOR5	0.697975134	0.743968456	0.939057728	1.007658043	0.836047322	0.802323681	0.679652771	0.806217108	0.698590113	0.726010343	0.853089353	0.726010343
KCNA2	0.00185088	0	0	0.001232348	0.000273399	0.002325299	0.001311186	0	0.000685755	0	0	0
RP11-284N8.3	0.094413534	0.061557795	0.081081357	0.053476429	0.080157152	0.092897169	0.117919831	0.069853807	0.090186642	0.077388186	0.10095569	0.077388186
KCNA3	0.166840843	0.101695228	0.146907828	0.09780209	0.137846743	0.122538134	0.150425493	0.140402157	0.182839228	0.14913563	0.13916049	0.14913563
CD53	1.254262653	1.120924677	1.728829681	1.623095184	1.07199859	1.218092405	1.175083555	1.179703573	1.276619489	1.400251994	1.191647844	1.400251994
RP11-96K19.2	0.01381759	0.022579476	0.011996756	0.015098904	0.00564909	0.006740872	0.010839011	0.007095569	0.0020289	0.005646526	0.011997031	0.005646526
LRIF1	0.10756362	0.080324275	0.188906095	0.127769167	0.131433386	0.129121359	0.129853955	0.121855274	0.157128256	0.101989148	0.161398204	0.101989148
RP11-96K19.5	0.005532037	0.005861376	0.00782007	0.007402031	0.003421605	0.005268524	0.008850447	0.002145068	0.003953846	0.006850811	0.005597124	0.006850811
DRAM2	0.474946426	0.551804981	0.50917141	0.448288556	0.470137122	0.472926095	0.398136723	0.497124744	0.43706511	0.413077421	0.488992178	0.413077421
CEPT1	0.141266574	0.11391708	0.18719029	0.14947584	0.135316015	0.130461565	0.146882638	0.145383847	0.180639543	0.130889843	0.159891724	0.130889843
RP5-1180E21.4	0.001733775	0.003311776	0.008145541	0.00156271	0.002034846	0.007877147	0.007969769	0.005905789	0.002064351	0.0053402	0.001515721	0.0053402
RP5-1180E21.5	0.057490839	0.055959889	0.079835679	0.047512227	0.056809544	0.086997187	0.068856114	0.060352256	0.067104373	0.069940662	0.065828513	0.069940662
DENND2D	0.342538001	0.213787194	0.652652391	0.434349205	0.482369459	0.486043475	0.397670807	0.369707403	0.488645157	0.378215619	0.391634397	0.378215619
CHI3L2	0.258096139	0.083963235	0.212902684	0.14329859	0.229539001	0.174722191	0.096112172	0.182493838	0.142776551	0.23941763	0.048826987	0.23941763
PIFO	0.004675727	0.003104215	0.001388709	0	0.004896645	0.004625121	0.003555986	0.006724839	0.008654926	0.004265651	0.004787682	0.004265651
OVGP1	0.003839994	0.004530171	0.002516281	0	0.001789789	0.00204132	0.005032399	0.005464363	0.003159601	0.003854542	0.007582863	0.003854542
WDR77	0.116057781	0.124953858	0.13837519	0.152735491	0.145603734	0.125241633	0.1128149	0.124904294	0.147677885	0.117907369	0.153970502	0.117907369
ATP5F1	0.782966378	0.860044475	1.003779652	1.047978876	0.900602226	0.932362746	0.775383788	0.855129694	0.832196806	0.889695182	0.938879998	0.889695182
C1orf162	0.877983647	1.150144558	1.098952519	1.473239887	1.03829726	1.273904496	0.686456579	1.015774122	0.925069049	1.022010657	1.144256086	1.022010657
RAP1A	0.885424917	0.913782116	0.939533422	1.013675781	0.877333394	0.905544944	0.896780327	0.882396562	0.793641295	0.916300604	0.943474571	0.916300604
FAM212B	0.01188991	0.02693042	0.043342483	0.041684609	0.030839119	0.023390472	0.008422164	0.038450393	0.008714904	0.016269258	0.03925886	0.016269258
FAM212B-AS1	0.003650374	0.001568436	0.004266447	0.002142425	0.002399369	0.006863741	0.00403486	0.002343965	0.00094431	0.003445532	0.001809883	0.003445532
DDX20	0.102111341	0.090775259	0.100286231	0.063976748	0.097356651	0.093167668	0.084091055	0.101513337	0.111626871	0.12686674	0.099616318	0.12686674
KCND3	0.003163876	0.002684551	0	0	0.003475799	0.007193966	0.001876573	0.002070915	0.003171224	0.001551861	0	0.001551861
CTTNBP2NL	0.003680056	0.009032708	0.007367772	0.028333344	0.008531352	0.009125376	0.001623503	0.00769907	0.003446414	0.005879122	0.007326619	0.005879122
WNT2B	0.010567151	0.008635359	0.011509307	0.005883142	0.006761228	0.004989674	0.007946504	0.007208786	0.017261192	0.00609397	0.00852294	0.00609397
ST7L	0.066440049	0.06954464	0.076887128	0.085554003	0.071992344	0.081189152	0.06558809	0.069795867	0.101345909	0.075555221	0.093112431	0.075555221
CAPZA1	0.63847411	0.681915245	1.028671985	1.144501327	0.818149568	0.792699774	0.654054117	0.775320561	0.760519416	0.750001111	0.886263206	0.750001111
MOV10	0.078800719	0.067666673	0.131077138	0.124391989	0.066298206	0.071267288	0.055980407	0.046064826	0.060293847	0.089751261	0.086381841	0.089751261
RP11-426L16.3	0.007553756	0.014047114	0.007789259	0.013133015	0.009498361	0.010258401	0.013320929	0.014363304	0.005900745	0.018025122	0.012229056	0.018025122
RHOC	0.606869951	0.662801129	0.817005136	0.748714032	0.511067694	0.574400702	0.53963157	0.585741368	0.266089782	0.413395119	0.355379814	0.413395119
PPM1J	0.007214869	0.009655813	0.003019364	0.009113566	0.007893337	0.012652044	0.003759972	0.019779833	0.003719157	0.003794474	0.003415117	0.003794474
SLC16A1	0.107266188	0.080033088	0.089202744	0.064715353	0.069520306	0.091916389	0.105106676	0.081829469	0.086759201	0.123639974	0.078765102	0.123639974
SLC16A1-AS1	0.018637185	0.022590148	0.018737356	0.020997739	0.023130275	0.021721027	0.025570284	0.016734018	0.022617875	0.021041836	0.022707366	0.021041836
RP11-389O22.1	0.001787972	0.002294128	0	0.002100519	0.002096354	0.002286275	0.001233927	0.004480022	0.003144031	0.00284869	0.002298768	0.00284869
RP11-31F15.2	0.001877188	0.002722285	0.002573344	0.001671233	0.003076835	0.001828069	0.00493055	0.002857904	0.00316215	0	0.003306513	0
LRIG2	0.047898014	0.039475683	0.050440113	0.037429275	0.039483953	0.04329182	0.040607657	0.040361467	0.052793272	0.058728269	0.041117509	0.058728269
MAGI3	0.008609175	0.007775763	0.004549238	0.006430204	0.009459957	0.010783764	0.014538146	0.012563146	0.013120463	0.007995793	0.018141413	0.007995793
PHTF1	0.102624665	0.139404022	0.134025198	0.098238405	0.062756571	0.109562058	0.102969596	0.097244061	0.057235096	0.095217731	0.066393873	0.095217731
RSBN1	0.328926314	0.272202146	0.308305931	0.289321008	0.317589521	0.303186152	0.328971743	0.311107461	0.403096531	0.337216595	0.318794742	0.337216595
RP5-1073O3.2	0.002519233	0.004063443	0	0.002145511	0	0.002155894	0	0.002065534	0.003447286	0.001563053	0.002743326	0.001563053
PTPN22	0.248306508	0.253975353	0.344070147	0.233008436	0.247587381	0.247137968	0.259280554	0.219284028	0.30016397	0.297539161	0.20571361	0.297539161
AP4B1-AS1	0.009676012	0.005440957	0.010216288	0.006423208	0.006440922	0.006972913	0.006237535	0.007147331	0.006950987	0.011336856	0.005165984	0.011336856
BCL2L15	0.004827148	0.004413066	0.004830185	0.005209778	0.012475682	0.007039074	0.003884786	0.007297815	0.003293653	0.007264871	0.013666271	0.007264871
AP4B1	0.089795367	0.080541937	0.101237079	0.081092241	0.091325701	0.074060167	0.070342356	0.075058871	0.090843401	0.105570911	0.085786748	0.105570911
DCLRE1B	0.02224192	0.021238265	0.026275535	0.030746572	0.026448074	0.035970763	0.014365291	0.028919742	0.020125465	0.023363066	0.02112831	0.023363066
RP5-1073O3.7	0.216970812	0.277311226	0.140086691	0.14091454	0.234330489	0.283223895	0.213165111	0.200340276	0.249374914	0.189951691	0.207478881	0.189951691
HIPK1	0.164901015	0.203969544	0.207260096	0.241402477	0.178778189	0.233865931	0.165759268	0.205777884	0.132319452	0.20278724	0.245221114	0.20278724
OLFML3	0.001174052	0	0.001366164	0.00180559	0	0.004060118	0	0.000745197	0.001074012	0.002040676	0	0.002040676
TRIM33	0.192596273	0.19450125	0.235869439	0.239658462	0.176523277	0.235064364	0.224479898	0.203091714	0.188332002	0.241136757	0.208512557	0.241136757
BCAS2	0.723215014	0.602173068	0.647262983	0.600784629	0.602389111	0.600444454	0.632785712	0.648655049	0.580560813	0.657482152	0.65174562	0.657482152
DENND2C	0.005345054	0.002172163	0.008393263	0.003848132	0.005718496	0.008780833	0.003984856	0.006546958	0.010190702	0.013356198	0.005692133	0.013356198
NRAS	0.182516795	0.207938569	0.238405257	0.249127505	0.171736358	0.183577025	0.159093787	0.199619083	0.147737984	0.18591316	0.182729767	0.18591316
CSDE1	1.164669295	1.077201682	1.109298872	1.039290994	1.166143687	1.126704412	1.114387884	1.179256789	1.24111801	1.14719612	1.152081832	1.14719612
SIKE1	0.169628362	0.147064401	0.193487792	0.166618682	0.164719654	0.169075289	0.173609185	0.193319292	0.225981021	0.184329706	0.187793264	0.184329706
TSPAN2	0.060342222	0.134974719	0.17414972	0.082906728	0.079825098	0.105670048	0.10332464	0.07136041	0.08275873	0.142583067	0.057674978	0.142583067
RP4-666F24.3	0.006390478	0.007468068	0.007119592	0.004999421	0.016643812	0.009545582	0.00671996	0.008429474	0.013894044	0.00836689	0.012202938	0.00836689
VANGL1	0.015855549	0.011874296	0.04880011	0.025247549	0.011247813	0.022746686	0.010708947	0.010753592	0.008864667	0.014696485	0.006794703	0.014696485
SLC22A15	0.00759164	0.020612153	0.025316332	0.045409426	0.02062284	0.015606041	0.005278994	0.01138149	0.00298998	0.018585184	0.023348915	0.018585184
ATP1A1	0.880735078	0.774018496	0.818217533	0.830326504	0.996534803	0.856641202	0.855356693	0.887676992	0.970130312	0.871735392	0.87116543	0.871735392
AL136376.1	0.002038836	0.002241519	0.000876447	0.006695851	0.001802294	0.001716206	0.000993374	0	0.000461235	0	0	0
RP5-1086K13.1	0.001197716	0.001700564	0	0.003128079	0.001473696	0.00165886	0.003603775	0.001290067	0	0	0	0
CD58	0.148458163	0.263931959	0.330388982	0.399490154	0.212652827	0.243209959	0.188947422	0.225697221	0.149150455	0.228679387	0.228101297	0.228679387
CD2	1.204635654	1.084557723	1.598815944	1.25421462	1.09435388	1.294574134	1.321954761	1.121344717	1.384125785	1.203002071	1.062779825	1.203002071
PTGFRN	0.000766244	0.004997333	0.003590318	0.00683994	0.005097577	0.004259522	0.002055761	0.003368958	0.005992928	0.003499677	0.005908615	0.003499677
CD101	0.009903439	0.034746791	0.05491322	0.073580291	0.030262084	0.018877749	0.027427393	0.031884475	0.028652663	0.029508516	0.033559414	0.029508516
TTF2	0.043179642	0.052209073	0.068232476	0.04449767	0.049165932	0.052512925	0.051349738	0.065096252	0.058023226	0.057719091	0.047058543	0.057719091
RP11-188D8.1	0.004166744	0.003151979	0	0.00170782	0.004392317	0.002692953	0.005980072	0.006443663	0.003553568	0.006633974	0.004162508	0.006633974
MAN1A2	0.20107569	0.189867033	0.219439648	0.221350543	0.224194563	0.233067802	0.260346091	0.277472437	0.263420734	0.289916457	0.22502533	0.289916457
FAM46C	0.538377183	0.411806943	0.515986443	0.378823336	0.303014609	0.406182737	0.537741573	0.453191557	0.291590786	0.391518667	0.428510486	0.391518667
GDAP2	0.072493367	0.05373904	0.099083546	0.122466699	0.072884345	0.075617563	0.056658555	0.072205601	0.06121244	0.076185907	0.094743249	0.076185907
WDR3	0.048179586	0.04294216	0.063587867	0.056137412	0.070581879	0.051199827	0.057461078	0.057440775	0.082967963	0.061757778	0.068738489	0.061757778
WARS2	0.039850092	0.046078001	0.068785092	0.042583063	0.051037357	0.056010404	0.063210593	0.060283815	0.051673026	0.056841929	0.055360721	0.056841929
RP11-418J17.1	0.02205246	0.026657527	0.01537591	0.01367271	0.02031379	0.017047127	0.036041654	0.031665814	0.033839427	0.025217097	0.021141213	0.025217097
ZNF697	0.000787238	0.007364432	0.002473829	0.010333602	0.003913246	0.0058708	0	0.002474768	0.000395206	0.003655481	0.011071119	0.003655481
PHGDH	0.026121445	0.018403	0.027722673	0.02291065	0.037311235	0.032428545	0.014995149	0.023742563	0.03464954	0.039531854	0.021506045	0.039531854
REG4	0.002803387	0.014794649	0.005740666	0.004173934	0.032670397	0.037553177	0.017890591	0.036985444	0.050518131	0.068638989	0.00708516	0.068638989
NOTCH2	0.140742066	0.265551223	0.196506102	0.334881041	0.194334284	0.222996892	0.121510604	0.225682183	0.093007219	0.205156652	0.265563037	0.205156652
RP11-114O18.1	0.00111153	0.00211967	0	0	0.002118681	0.001500571	0	0.002299142	0	0	0	0
RP11-439A17.7	0.010027954	0.015207216	0.015437864	0.018048792	0.008069219	0.006728921	0.013050347	0.015747261	0.012278918	0.006780573	0.005730251	0.006780573
FAM72B	0.00227731	0.004710055	0.005127872	0.013114965	0.003070345	0.002243406	0.002945353	0.008012184	0.002033798	0.002456911	0.008640718	0.002456911
FCGR1B	0.01326957	0.072313369	0.120121236	0.235544716	0.042487506	0.033476138	0.007605944	0.026240859	0.005762162	0.067943109	0.101762753	0.067943109
RP11-343N15.5	0.130441905	0.136309502	0.208758637	0.256960269	0.099136417	0.122052657	0.124114802	0.143075827	0.102087394	0.166935142	0.199798937	0.166935142
RP11-344P13.6	0.04347784	0.03209428	0.024372486	0.020628791	0.026268151	0.019870215	0.039860019	0.030573584	0.02803147	0.036854795	0.028742001	0.036854795
RP11-417J8.3	0.002334509	0.001450874	0.005429967	0.001238378	0.002237813	0.003443708	0.004913847	0.002322133	0.006051296	0.006942358	0.003595158	0.006942358
RP11-417J8.6	0.004187931	0.001440436	0	0	0	0.001214606	0.001454779	0	0.002080359	0.006406024	0.00244624	0.006406024
RP11-423O2.5	0.012945671	0.007897949	0.014198302	0.002637337	0.009248406	0.016760675	0.02752276	0.006852091	0.018901788	0.029587481	0.008164392	0.029587481
RP11-782C8.1	0.014389055	0.021507607	0.047584734	0.004540897	0.001724249	0.01583647	0.008531261	0.012635335	0.01243369	0.020774288	0.013032369	0.020774288
RP11-782C8.3	0.001758904	0.004895705	0.009191863	0.001820492	0	0.005163189	0	0.004810459	0.005020965	0.002373769	0.001335849	0.002373769
RP11-782C8.5	0.01090633	0.001803671	0	0.002668392	0	0.00504469	0.004400982	0	0.008438	0.012605814	0.002465765	0.012605814
RP11-435B5.3	0.004695359	0	0	0	0	0.00202493	0.001585018	0	0.00450293	0.006228523	0.001520009	0.006228523
RP11-435B5.4	0.010613907	0.00923616	0.016016443	0.002279053	0.004098881	0.017098647	0.012613338	0.009640534	0.008401183	0.022971668	0.00662355	0.022971668
RP11-435B5.5	0.002169627	0	0	0	0	0	0	0	0.00397987	0.001777564	0	0.001777564
RP6-206I17.1	0.022117583	0.024452825	0.01777546	0.017855947	0.01121345	0.020396054	0.029573113	0.010359543	0.014062727	0.015175548	0.015263809	0.015175548
RP6-206I17.2	0.025455541	0.012932378	0.024216901	0.01590484	0.021862596	0.019119716	0.013689607	0.013140061	0.03004229	0.019188933	0.027146208	0.019188933
PPIAL4G	0.010677091	0.005029906	0.009776948	0.002362972	0.003053815	0.005938793	0.009302643	0.003442765	0.001714387	0.002009472	0.007909847	0.002009472
FAM72D	0.001088281	0.002428841	0.009687089	0.010743748	0.00064221	0.002173356	0	0	0.000449013	0	0.003548324	0
NBPF8	0.001217423	0.000856632	0.002594201	0	0.001687238	0	0	0.001061355	0.000417151	0	0.001266647	0
LINC00623	0.020039958	0.017020131	0.019844466	0.012875406	0.019313151	0.021189138	0.019324849	0.009416159	0.013745083	0.021290572	0.009537535	0.021290572
AL592284.1	0.526328941	0.535181535	0.414367018	0.284793969	0.470297123	0.535904248	0.452177595	0.255505476	0.458996226	0.349914583	0.349518436	0.349914583
RP11-640M9.1	0.498449954	0.503032505	0.597579185	0.32630511	0.37097759	0.535574834	0.599151674	0.466529289	0.521327545	0.532938221	0.411419933	0.532938221
NBPF9	0.031386001	0.040665252	0.040193642	0.046732346	0.036290164	0.044959688	0.031205945	0.028725596	0.032960676	0.049950074	0.047024047	0.049950074
PDE4DIP	0.107755246	0.087866435	0.077722406	0.093583578	0.082028229	0.09027427	0.129808859	0.107835464	0.094037299	0.077210903	0.115007109	0.077210903
AL590452.1	0.023533572	0.023681528	0.010620353	0.01699496	0.012803151	0.027403248	0.020777865	0.009355147	0.019071996	0.015341099	0.016268646	0.015341099
RP11-326G21.1	0.025692302	0.016469434	0.018416812	0.014649065	0.014866138	0.019384855	0.016504427	0.012448272	0.016275845	0.014582433	0.014377652	0.014582433
NOTCH2NL	0.362680916	0.303191508	0.288614142	0.748984339	0.297576094	0.240992393	0.266818278	0.301139627	0.211069002	0.397510056	0.442280989	0.397510056
NBPF10	0.19444275	0.276666684	0.268204013	0.412853743	0.228040964	0.232079193	0.186636583	0.310421462	0.183214842	0.316651106	0.366950388	0.316651106
TXNIP	2.214320916	2.233689767	2.332692979	2.152577259	1.995221327	2.093532164	1.99614274	2.132164213	2.231914855	2.413621124	1.905286152	2.413621124
POLR3GL	0.604425854	0.61794556	0.695999368	0.611767024	0.591136917	0.643383932	0.665741197	0.62749077	0.653474829	0.607314202	0.538835882	0.607314202
ANKRD34A	0.003771598	0.004165121	0.006649983	0.003336512	0.002530476	0.006101592	0.004714833	0.002559591	0.003118041	0.007644648	0.002712318	0.007644648
RP11-315I20.1	0.01724858	0.013352366	0.020278054	0.013985583	0.015244317	0.02001492	0.025951233	0.014188909	0.012148511	0.024428411	0.024948119	0.024428411
LIX1L	0.146674523	0.151732246	0.182432135	0.147369333	0.166801705	0.183801724	0.172244943	0.142440865	0.165243461	0.147105525	0.165068533	0.147105525
RBM8A	0.984967935	0.926083644	0.953941322	1.034034084	0.892787787	0.930886577	0.949531218	1.095291821	0.974619229	0.997141464	0.918010259	0.997141464
PEX11B	0.053251023	0.046909298	0.111665074	0.114479933	0.078198673	0.083433867	0.059136754	0.057282766	0.063977686	0.061494549	0.0861784	0.061494549
ITGA10	0.004446163	0.003412425	0.00529981	0.002109293	0.004716112	0.009714937	0.005755691	0.005545673	0.008932941	0.007798224	0.004007595	0.007798224
ANKRD35	0.010834591	0.014170479	0.004697458	0.025575143	0.011324358	0.012390754	0.016673421	0.015105391	0.006763159	0.009685039	0.006411634	0.009685039
PIAS3	0.039228168	0.045408495	0.062045805	0.065038211	0.031555019	0.04426307	0.039892687	0.043001856	0.038208085	0.039785198	0.038008575	0.039785198
NUDT17	0.012678196	0.010883252	0.009701046	0.010862291	0.013165381	0.016079421	0.007986713	0.017651677	0.01229513	0.017289383	0.011895542	0.017289383
POLR3C	0.079290518	0.087684231	0.122915101	0.111993175	0.084286787	0.080269422	0.084270992	0.076039804	0.082794813	0.101909344	0.112599233	0.101909344
RNF115	0.236232155	0.245126803	0.28036115	0.226286717	0.197489284	0.240328831	0.245481564	0.221766384	0.219839358	0.24515898	0.196110279	0.24515898
CD160	0.250763327	0.253019008	0.441972015	0.107534939	0.04477754	0.281236877	0.314265347	0.241497929	0.13201254	0.238037489	0.010000164	0.238037489
PDZK1	0.000883319	0.002575175	0.002352111	0.001464003	0	0	0.00116293	0.001687418	0.002240521	0	0	0
GPR89A	0.086453027	0.089635529	0.125980357	0.107340011	0.08116248	0.097207366	0.091001498	0.081906197	0.087296091	0.091413429	0.091996524	0.091413429
GPR89C	0.001560382	0.003194827	0.005522337	0.002450262	0.001999425	0.00209344	0.007904386	0.001645263	0.003291887	0.001468769	0.00322457	0.001468769
NBPF11	0.006674388	0.010462809	0.008474258	0.013091957	0.0035508	0.010610735	0.006687494	0.004065734	0.004677162	0.010301126	0.007848902	0.010301126
NBPF12	0.037632402	0.050792726	0.046129178	0.043057627	0.030317849	0.027898343	0.040307587	0.038611558	0.038966696	0.048903525	0.039857205	0.048903525
PRKAB2	0.050668698	0.057879405	0.045644418	0.0344036	0.037204311	0.043244644	0.043112504	0.046648667	0.057568177	0.06045349	0.034743824	0.06045349
RP11-337C18.8	0.012442912	0.009858307	0.014910394	0.014605511	0.013028522	0.012978435	0.014270309	0.022977398	0.012768044	0.016303214	0.014229029	0.016303214
FMO5	0.005928112	0.016186036	0.014871717	0.025296535	0.01353788	0.019597366	0.020570834	0.018925439	0.008863331	0.01315497	0.015289959	0.01315497
RP11-337C18.9	0.002588383	0	0	0.002561799	0.001224032	0.001976818	0.001768524	0.000863239	0.002766622	0	0.002428706	0
CHD1L	0.106546422	0.107101292	0.126786196	0.109630562	0.096047961	0.121223818	0.091722733	0.115943249	0.103919763	0.121896122	0.120000247	0.121896122
BCL9	0.027222623	0.01925679	0.021359537	0.010382945	0.025708566	0.023104264	0.01517429	0.016454406	0.027531236	0.025068299	0.023644489	0.025068299
ACP6	0.045584331	0.045209354	0.026003604	0.025129513	0.04160208	0.047368907	0.047689308	0.030651227	0.050421055	0.031936036	0.039373835	0.031936036
GPR89B	0.003695322	0.002986538	0.003641865	0.002885171	0.002385004	0.003694412	0.004838616	0.00148955	0.002675378	0.002691389	0.003267588	0.002691389
RP6-74O6.6	0.001802882	0	0	0	0	0	0	0	0	0	0	0
LINC01138	0.003659611	0.003296504	0.001461493	0.004596189	0.001682411	0.003898696	0.000882199	0.001243332	0.003462058	0.001857428	0	0.001857428
NBPF14	0.008173733	0.020720818	0.027468775	0.020768548	0.016780505	0.018400153	0.025698333	0.01061721	0.013263219	0.02590026	0.014927181	0.02590026
PPIAL4D	0.003563216	0.00219022	0.002336823	0.003091048	0.001948752	0.002625334	0.002189857	0.000855868	0	0	0	0
RP11-89F3.2	0.017348492	0.019776653	0.035739414	0.017946975	0.024883927	0.039266854	0.048924302	0.018119996	0.048083627	0.034828444	0.045093018	0.034828444
NBPF20	0.01644287	0.020167298	0.011664038	0.01416613	0.009894189	0.013171763	0.013963746	0.009898697	0.010882284	0.010172839	0.012818507	0.010172839
NBPF15	0.00975912	0.013485335	0.013146888	0.016713263	0.011768893	0.020344032	0.017650563	0.016366716	0.010780702	0.010227884	0.006547398	0.010227884
RP11-666A1.5	0.01385915	0.013609532	0.01954607	0.019030052	0.012111557	0.012487691	0.015442549	0.009461616	0.017700104	0.013497386	0.019764507	0.013497386
NBPF16	0.002961318	0.003952412	0.001040698	0.002361437	0.00239201	0.004580511	0.004822322	0	0.002095784	0.002514714	0.002937799	0.002514714
RP11-763B22.4	0.017680745	0.013439785	0.027062695	0.009261078	0.010181907	0.017786718	0.017664979	0.006746917	0.012039764	0.015095296	0.022990907	0.015095296
RP11-14N7.2	0.0247591	0.033125855	0.028637305	0.025148819	0.018796146	0.032053284	0.022436165	0.021844938	0.01565952	0.051405073	0.01681046	0.051405073
RP11-403I13.5	0.004925999	0.005170483	0.007418687	0.004496078	0.004092182	0.006069293	0.004264421	0.00463334	0.00612029	0.006287037	0.002743285	0.006287037
RP11-403I13.4	0.022368104	0.018642413	0.03444609	0.013413674	0.016352007	0.012831006	0.014886511	0.011461888	0.016554273	0.016447781	0.009922078	0.016447781
LINC00869	0.003745632	0	0.007335061	0.001122705	0	0.008616552	0.00922912	0.006882101	0.004224751	0.003583	0.001846516	0.003583
RP11-403I13.8	0.196941885	0.138816485	0.232070578	0.111734765	0.10322987	0.15448078	0.159144908	0.119023152	0.147508586	0.194574069	0.075617306	0.194574069
FAM72C	0.000279027	0.0011358	0.002860171	0.002842285	0.000731976	0	0	0.001120396	0.00075477	0.001509104	0.000873609	0.001509104
RP11-277L2.4	0.614886003	0.596695828	0.353640014	0.254325552	0.387003625	0.494101877	0.500321498	0.361242893	0.406667868	0.60454922	0.3902082	0.60454922
RP11-277L2.3	0.430098891	0.38036201	0.357288713	0.233178997	0.368904986	0.399001379	0.373416566	0.277939861	0.282875969	0.444184588	0.296553229	0.444184588
RP11-353N4.1	0.001492937	0.009328378	0.002107566	0.008017519	0.009198487	0.002794312	0.004309054	0.002277136	0.000926055	0.00293604	0	0.00293604
RP11-353N4.4	0.04659599	0.039521611	0.058766467	0.028387227	0.018101563	0.042650333	0.052662305	0.031461874	0.025487514	0.06014235	0.023616824	0.06014235
FCGR1A	0.038281907	0.197225756	0.220351794	0.50753638	0.096862726	0.09890562	0.020723428	0.093316423	0.027947189	0.153342076	0.205116399	0.153342076
HIST2H2BF	0.003228348	0.003598284	0.004043172	0.004009972	0.001317146	0.002034383	0.000928649	0	0.001184639	0.002496771	0.004749336	0.002496771
RP11-196G18.23	0.010240591	0.005729979	0.007060169	0.012056379	0.012539108	0.007031665	0.005661093	0.005996084	0.007940923	0.008645165	0.009150808	0.008645165
HIST2H4A	0.001269307	0	0.002581113	0	0.000864611	0	0	0.00148765	0	0	0.001484958	0
HIST2H2AA3	0.163936189	0.18673672	0.303066831	0.303568685	0.125381806	0.262628754	0.163341719	0.19731423	0.058814478	0.23830952	0.336330382	0.23830952
RP11-196G18.24	0.005586859	0	0.005290718	0.005908047	0.005419687	0.004824709	0.00114253	0.002759511	0.005153991	0.005761469	0.002927542	0.005761469
HIST2H2BE	0.071303476	0.049942801	0.12382182	0.123727403	0.0533992	0.089561031	0.041094558	0.052275265	0.039027188	0.080089127	0.081162169	0.080089127
HIST2H2AC	0.111526514	0.10179082	0.128418473	0.135272761	0.090195714	0.094577981	0.105196897	0.099417236	0.065377461	0.112347424	0.0937832	0.112347424
HIST2H2AB	0.001916424	0	0.001680245	0.004785053	0.001864253	0	0.000485217	0	0	0.001721281	0	0.001721281
BOLA1	0.05383082	0.055854384	0.093141867	0.070344451	0.088650509	0.076318054	0.055946815	0.070749402	0.09342646	0.047853988	0.066825276	0.047853988
SV2A	0.014265403	0.010783817	0.011525374	0.009708247	0.01413386	0.012148283	0.008022746	0.009553654	0.009280134	0.006314344	0.011806535	0.006314344
SF3B4	0.306047481	0.321111496	0.398414586	0.390492536	0.30291199	0.295752773	0.291352698	0.303845283	0.28978994	0.315249593	0.292082108	0.315249593
MTMR11	0.04860506	0.143472806	0.123198531	0.180641393	0.159474281	0.120662601	0.017293207	0.096648487	0.021054543	0.090658029	0.237546091	0.090658029
OTUD7B	0.048524633	0.029474774	0.043703343	0.021853256	0.026852882	0.036259047	0.042999774	0.037518918	0.035915319	0.036511457	0.027428775	0.036511457
VPS45	0.079243142	0.101307377	0.105446847	0.126510157	0.109705491	0.0982943	0.08220866	0.089548877	0.10670452	0.104496105	0.103600834	0.104496105
PLEKHO1	0.255989522	0.361018606	0.279768943	0.469688451	0.279912242	0.298568559	0.237620411	0.282808851	0.193755883	0.279198969	0.391344741	0.279198969
ANP32E	0.48309416	0.402585094	0.450969094	0.430126807	0.415965447	0.41252693	0.425336583	0.503954344	0.584220961	0.498886194	0.452483288	0.498886194
APH1A	0.640299381	0.643137416	0.641684773	0.589640688	0.567955944	0.606972439	0.570360501	0.600998881	0.505197736	0.636622641	0.594723204	0.636622641
C1orf54	0.028364299	0.055737417	0.037637283	0.065239884	0.044244677	0.040441879	0.029268214	0.055297897	0.039498693	0.046790598	0.055323611	0.046790598
C1orf51	0.005731801	0.003046955	0	0.001860705	0.003639757	0.006471815	0.009614787	0.00592023	0.007177567	0.004635214	0.009819809	0.004635214
MRPS21	0.833971435	0.759316661	0.901964175	0.8553673	0.857856714	0.849833953	0.78298021	0.816371115	0.847253205	0.814746415	0.823043291	0.814746415
PRPF3	0.138886516	0.10707443	0.142574818	0.135125401	0.139110819	0.136830514	0.123734841	0.129151532	0.176439503	0.159388576	0.131320747	0.159388576
RPRD2	0.192883853	0.15218182	0.195244854	0.144983558	0.165620925	0.17941961	0.207681776	0.18820714	0.187005745	0.229287265	0.161772459	0.229287265
TARS2	0.059062151	0.044207548	0.089632071	0.069418584	0.076791593	0.063398406	0.061445222	0.057729432	0.076687434	0.072234285	0.068979335	0.072234285
ECM1	0.002662553	0.000663409	0.00459947	0.00497293	0.000851784	0.000301417	0.000949109	0.000586958	0.001481708	0	0	0
LINC00568	0.012910309	0.008494929	0.010124924	0.002220254	0.013366008	0.009624001	0.016683409	0.012680824	0.009052641	0.017266132	0.003417067	0.017266132
ADAMTSL4	0.015084083	0.029476928	0.040353816	0.106569891	0.030179486	0.023650375	0.004611925	0.012496677	0.003666792	0.026007597	0.046264453	0.026007597
ADAMTSL4-AS1	0.001199118	0.005403398	0.006416422	0.004665562	0.007252528	0.00331994	0	0.002969029	0.001234439	0.003309731	0.004511852	0.003309731
MCL1	1.29838712	1.418463342	1.502460351	1.744021166	1.344563943	1.425845639	1.115495884	1.451624468	0.995747091	1.490467999	1.549149131	1.490467999
ENSA	0.808596176	0.803145669	0.897856053	0.870572343	0.72578764	0.803703557	0.75390391	0.808237298	0.717660302	0.916313747	0.754167238	0.916313747
GOLPH3L	0.049128872	0.034848495	0.082440347	0.048381254	0.063846269	0.050756554	0.058016028	0.053166881	0.0883119	0.042089931	0.08055976	0.042089931
CTSS	1.432412216	2.155790928	2.140193298	2.73998641	1.994629448	1.815238544	1.068275753	2.096933736	1.182002696	2.083893586	2.322016779	2.083893586
CTSK	0.011219882	0.013999797	0.00982799	0.016042507	0.008090227	0.011913378	0.014229758	0.018782501	0.011076003	0.019484404	0.013341334	0.019484404
ARNT	0.075847149	0.08197804	0.123270004	0.108422076	0.098755761	0.113619425	0.073473684	0.09150443	0.078101763	0.079337845	0.121983032	0.079337845
SETDB1	0.067800957	0.076092362	0.10267633	0.097603254	0.067824886	0.06430791	0.074358725	0.072294118	0.054623212	0.081008102	0.082372212	0.081008102
CERS2	0.239140444	0.292853112	0.363993257	0.274473287	0.258006345	0.274538817	0.281305285	0.263294762	0.260446195	0.272902345	0.302743817	0.272902345
RP11-316M1.12	0.002195841	0.001832918	0.002305029	0	0.00313748	0.001824289	0.003544162	0	0	0.001859585	0	0.001859585
FAM63A	0.037639613	0.037228211	0.044529981	0.046677209	0.048133046	0.062361281	0.034921424	0.039630774	0.04639296	0.039275938	0.059803368	0.039275938
PRUNE	0.052755143	0.045131976	0.067870457	0.04705957	0.059092425	0.06965487	0.055053765	0.052542801	0.059384045	0.048641584	0.064821777	0.048641584
BNIPL	0.007985738	0.004907254	0.000957671	0.002495894	0.001640005	0.00280282	0.004325082	0.001964232	0.004786696	0.004135859	0.004777822	0.004135859
C1orf56	0.988455041	0.888676187	1.096823473	0.965257037	0.84786725	1.067675872	0.963256671	0.924347922	0.922445592	1.02828232	0.843120138	1.02828232
CDC42SE1	1.045845633	0.981430219	1.226299286	1.099054549	0.923606984	1.16352824	1.043027837	0.995663967	1.001705859	1.076277201	0.998092857	1.076277201
MLLT11	0.090764135	0.075152278	0.113592292	0.110563302	0.082041665	0.091048694	0.079245627	0.086439323	0.07013255	0.085303781	0.077925168	0.085303781
GABPB2	0.123370039	0.105087838	0.125872233	0.084547734	0.123810594	0.129662242	0.145966038	0.130531278	0.141788501	0.147419089	0.117999653	0.147419089
SEMA6C	0.006318761	0.008129973	0.003865858	0.003465424	0.008690689	0.004304389	0.003509248	0.004031657	0.004919623	0.010193781	0.007417222	0.010193781
TNFAIP8L2	0.041263889	0.065659616	0.148517225	0.204520189	0.132203954	0.104771756	0.038593015	0.094052549	0.091368015	0.080358513	0.144734515	0.080358513
SCNM1	0.326214962	0.395965265	0.402347575	0.422805109	0.35226766	0.366929279	0.327445594	0.365023855	0.314601373	0.392589221	0.37471726	0.392589221
LYSMD1	0.005387854	0.002580101	0.006909097	0.004254399	0.005228725	0.008936845	0.001851311	0.002158681	0.007535394	0.004634919	0	0.004634919
TMOD4	0.000588975	0.002560923	0.002637189	0.001332127	0	0.002104417	0	0	0.000925835	0.002507789	0.003941026	0.002507789
VPS72	0.144610862	0.144073585	0.240552618	0.194513862	0.189655989	0.172616588	0.165175563	0.148435491	0.171476212	0.161738719	0.207350914	0.161738719
PIP5K1A	0.084252582	0.062707855	0.087144989	0.088956776	0.089107262	0.084376959	0.082995324	0.076558501	0.099903912	0.089491966	0.08516552	0.089491966
PSMD4	0.573440028	0.600321621	0.743780686	0.793142223	0.692874972	0.618883442	0.566040926	0.625051251	0.624977018	0.650013524	0.627656644	0.650013524
RP11-126K1.2	0.011848571	0.017985199	0.013602649	0.045970903	0.016296249	0.013655325	0.009760875	0.022429605	0.008146021	0.011989035	0.025916634	0.011989035
ZNF687	0.064627768	0.044858644	0.07033257	0.058822387	0.042074292	0.046254861	0.052218389	0.047510655	0.038452261	0.069157141	0.047662427	0.069157141
PI4KB	0.232110911	0.224572368	0.246829937	0.252726285	0.245407598	0.219705885	0.198550922	0.206293934	0.217008345	0.214277661	0.222690831	0.214277661
RFX5	0.138974204	0.132846123	0.185806533	0.165703688	0.126066588	0.14207271	0.15105543	0.130878149	0.118142908	0.15015269	0.143347658	0.15015269
RP11-126K1.6	0.02824173	0.042457641	0.021779173	0.024946843	0.026602388	0.031968325	0.029025486	0.025818372	0.021161915	0.025739794	0.026013867	0.025739794
PSMB4	0.427872138	0.479859452	0.500755378	0.532800965	0.458221233	0.49765765	0.396108596	0.445883273	0.433365182	0.440630651	0.483557075	0.440630651
POGZ	0.166304952	0.157043883	0.184425308	0.18041164	0.137282823	0.161954092	0.194986455	0.170666211	0.147701232	0.204549281	0.191477281	0.204549281
TUFT1	0.016236781	0.00944544	0.005546416	0.010425871	0.011435812	0.004570258	0.008895251	0.009743656	0.011800705	0.007105347	0.010070754	0.007105347
SNX27	0.133531079	0.216881115	0.223802751	0.270136776	0.195218926	0.218057868	0.159433983	0.205489282	0.196285155	0.17562429	0.274884848	0.17562429
RP11-98D18.15	0.002041548	0.002799405	0	0	0	0	0	0	0	0	0	0
MRPL9	0.38764584	0.344337645	0.424870739	0.334939687	0.374104809	0.373494198	0.367824266	0.379523868	0.397919504	0.350452959	0.357458775	0.350452959
OAZ3	0.00442953	0.002893804	0.007705132	0.003451646	0.002442456	0.003372696	0	0.005488718	0.00497905	0.002899508	0.001575999	0.002899508
TDRKH	0.020319461	0.017769108	0.022660532	0.020163132	0.026210424	0.021803722	0.019550614	0.01624526	0.022219409	0.020696825	0.017855015	0.020696825
RP11-98D18.9	0.013038816	0.01541567	0.010749141	0.008105022	0.010436222	0.018976667	0.010601988	0.009825388	0.009975639	0.008917759	0.01109443	0.008917759
LINGO4	0.001228349	0.001394871	0	0	0	0.001720226	0	0	0.001522385	0	0	0
RORC	0.020211326	0.026983856	0.008458407	0.010477013	0.014411548	0.019792536	0.015678878	0.007900792	0.021212997	0.008055932	0.041127992	0.008055932
C2CD4D	0.014287198	0.009702234	0.00602932	0.007697812	0.002192377	0.010520573	0.005132094	0.002855072	0.006250494	0.003938862	0.016289911	0.003938862
AL450992.2	0.004726526	0.000962728	0	0.003423387	0	0.002977244	0.004580351	0.001372592	0	0	0.002986687	0
THEM4	0.352577514	0.213628167	0.217492153	0.16928454	0.339328344	0.310949461	0.317137224	0.262240194	0.40107511	0.252098495	0.358305152	0.252098495
S100A10	1.653512729	2.165828159	2.066827628	2.437100968	1.94366487	1.829205297	1.710290502	1.798854562	1.505707132	1.947313833	2.136172799	1.947313833
S100A11	1.22204941	2.011405237	1.957767247	2.709831786	1.969571919	1.731192001	1.07716914	1.752379406	1.136534808	1.575736175	2.118564467	1.575736175
S100A9	1.911432412	3.883481068	2.896599272	4.080324176	3.117091776	3.09577089	1.202793688	3.526621819	1.742734882	3.010810465	3.808302517	3.010810465
S100A12	0.365041529	2.091788544	0.754654428	1.528284753	1.214835277	1.261564791	0.180954608	1.4114136	0.337597516	1.01624399	1.849538713	1.01624399
S100A8	1.58236176	3.779171136	2.700616692	4.10857152	3.235956044	3.105157261	0.962609903	3.342924372	1.731862566	2.839208278	3.630167274	2.839208278
S100A6	2.565934546	3.202842983	2.902078122	3.695593093	2.937865073	2.857519045	2.299816726	2.911056873	2.326718026	2.843844616	3.177887406	2.843844616
S100A5	0.011366096	0.004645528	0.005855444	0.009869511	0.005214082	0.009206851	0.004364105	0.007971463	0.006669113	0.004802115	0.006812248	0.004802115
S100A4	2.985901481	3.451973518	3.373373372	3.922586286	3.153946679	3.193587235	2.707249815	3.207360476	2.645675102	3.039781937	3.287522895	3.039781937
S100A3	0.001392211	0.00088241	0.001249144	0.003679525	0.001719004	0.002510343	0	0.000754383	0	0	0	0
S100A2	0.003728626	0.010915953	0.011662307	0.009399668	0.001680283	0.004328141	0.0026874	0.002924768	0.002078855	0.004476859	0.002644824	0.004476859
S100A13	0.015520268	0.025324425	0.028105679	0.024152466	0.022626739	0.029136146	0.016264487	0.033217529	0.009234021	0.028705002	0.030837516	0.028705002
RP1-178F15.4	0.004620515	0.005223146	0.011385016	0.005462436	0.005966211	0.006636258	0.003787315	0.003216803	0.004304862	0.006755644	0.00564879	0.006755644
CHTOP	0.279144833	0.233267851	0.412768411	0.370758701	0.278916633	0.294529443	0.277391142	0.257251969	0.305050785	0.271268569	0.327597988	0.271268569
SNAPIN	0.13674835	0.186866675	0.370301831	0.318391451	0.236275618	0.215626138	0.164564025	0.195387623	0.201925874	0.15077972	0.238507003	0.15077972
ILF2	0.545931328	0.501555925	0.577832572	0.527379701	0.51923354	0.503018146	0.500688356	0.540858744	0.531559738	0.528848058	0.471554964	0.528848058
INTS3	0.063297588	0.088609161	0.084318461	0.094941168	0.0715232	0.088005212	0.055358655	0.074983108	0.078761517	0.074034724	0.085229108	0.074034724
SLC27A3	0.087075038	0.144389915	0.225002259	0.307974073	0.111911531	0.163472207	0.082425959	0.146805412	0.085379313	0.119850018	0.097628448	0.119850018
GATAD2B	0.135415066	0.121800787	0.15041809	0.154540835	0.12881072	0.151608526	0.137592938	0.137642184	0.138668612	0.154802645	0.153363701	0.154802645
DENND4B	0.129451859	0.145347483	0.190313604	0.199105642	0.118787634	0.158691793	0.130459962	0.134017249	0.10053272	0.143320943	0.148423492	0.143320943
CRTC2	0.15051416	0.153623934	0.148385101	0.144593076	0.125681222	0.14324204	0.154233518	0.11742487	0.112649874	0.13739074	0.143491159	0.13739074
SLC39A1	0.146484507	0.171052028	0.22055785	0.234563312	0.158686378	0.169174773	0.168169051	0.189230327	0.139987495	0.142359657	0.174658479	0.142359657
CREB3L4	0.026032585	0.031265671	0.029331898	0.025223682	0.021969845	0.020997485	0.023679327	0.031146344	0.017345308	0.021096025	0.032461159	0.021096025
JTB	1.118778849	1.179110518	1.181194245	1.187070821	1.059374919	1.105314029	1.147376856	1.109337838	1.052265271	1.070832137	1.027267634	1.070832137
RP11-422P24.11	0.006859897	0.006096497	0.007589026	0.012601632	0.01364384	0.010699252	0.011820716	0.010848949	0.010000841	0.00497788	0.007448695	0.00497788
RAB13	0.008696419	0.046021576	0.05157781	0.08006989	0.030214949	0.048556927	0.016344544	0.050009962	0.009538413	0.028607153	0.056581505	0.028607153
RPS27	5.233271482	5.068061228	4.912965602	4.617592972	5.142588293	5.166912039	5.249570705	5.127589868	5.325380739	5.055704952	5.053493769	5.055704952
TPM3	1.504910219	1.594836181	1.654679188	1.746082635	1.451395732	1.523907279	1.42910249	1.545175681	1.345550041	1.560310476	1.462766847	1.560310476
C1orf43	0.493508428	0.513267559	0.619704376	0.630101283	0.561192002	0.568973959	0.502038407	0.513900257	0.45189869	0.524816169	0.65344634	0.524816169
UBAP2L	0.136994544	0.143478172	0.18000898	0.181511212	0.161182429	0.162601891	0.153975431	0.149042542	0.157044608	0.161987927	0.173971128	0.161987927
HAX1	0.517844943	0.470168705	0.525174366	0.498012694	0.55613541	0.537873564	0.573919625	0.546563382	0.613832063	0.524642889	0.584231296	0.524642889
AQP10	0.0094083	0.001938863	0.007329501	0.00940491	0.000869897	0.032213581	0.008689506	0.006609761	0.003766986	0.003861948	0.006452268	0.003861948
ATP8B2	0.061564062	0.05476942	0.060895583	0.053548147	0.059180728	0.071171237	0.089956429	0.062826126	0.071432167	0.067090807	0.086067788	0.067090807
RP11-350G8.5	0.007163971	0.007149414	0.006576134	0.005090925	0.008862505	0.006413959	0.005897672	0.006972046	0.012246084	0.003747151	0.008009243	0.003747151
IL6R	0.162710432	0.178859132	0.146784567	0.183586104	0.234075298	0.238513813	0.205411803	0.228161332	0.272780078	0.155653744	0.271171917	0.155653744
SHE	0.001355636	0	0	0	0	0	0	0.000712755	0.000911092	0	0	0
UBE2Q1	0.156357801	0.137073604	0.167465797	0.148859335	0.125642329	0.161429106	0.210283605	0.135156822	0.098489707	0.119808644	0.128638157	0.119808644
ADAR	0.620056999	0.54389434	0.941120254	0.793669886	0.517785306	0.536705143	0.631059983	0.539243089	0.509333697	0.811929091	0.663558451	0.811929091
KCNN3	0.003768707	0	0.001059164	0.001775361	0.00121767	0.001988904	0.000289945	0.001285435	0.000996034	0.004327902	0.000781982	0.004327902
PMVK	0.22151349	0.276980181	0.33954326	0.396210692	0.313013996	0.29133536	0.263922009	0.250844833	0.213860302	0.268848238	0.330802559	0.268848238
RP11-307C12.13	0.010104493	0.010860613	0.008611644	0.012607594	0.019131403	0.014589726	0.012534253	0.008030864	0.018596763	0.011604508	0.012681018	0.011604508
PBXIP1	0.734429771	0.650944342	0.696951028	0.608370106	0.741929107	0.66747977	0.709768819	0.6304144	0.820091755	0.655021871	0.745030875	0.655021871
PYGO2	0.098857655	0.085648694	0.128748405	0.079406747	0.116523701	0.095811698	0.106736319	0.078378161	0.109750118	0.076406467	0.103181931	0.076406467
RP11-307C12.12	0.010003777	0.031706325	0.029809031	0.016224086	0.021388933	0.029199605	0.031181182	0.019114439	0.023863904	0.033335293	0.020537208	0.033335293
SHC1	0.085200666	0.10137053	0.134864123	0.15476878	0.091151898	0.126925747	0.102209511	0.091055898	0.082383114	0.108128336	0.122873425	0.108128336
CKS1B	0.144544835	0.157553597	0.204713824	0.222932359	0.163305248	0.147827471	0.15151875	0.171257274	0.155278208	0.16663053	0.150494209	0.16663053
FLAD1	0.12268234	0.123702431	0.200172923	0.169385801	0.140483385	0.143848368	0.149817118	0.121272509	0.130278174	0.152853491	0.151039701	0.152853491
ZBTB7B	0.113929651	0.143803472	0.137825253	0.183773341	0.127717196	0.121393953	0.10656781	0.123613466	0.102096791	0.12675979	0.159085967	0.12675979
RP11-307C12.11	0.002411204	0	0.00128994	0.001247878	0.002171141	0.001201096	0.002287312	0.001952616	0.002770591	0	0.002694381	0
ADAM15	0.096328737	0.166537584	0.146904512	0.241154535	0.136004105	0.136734114	0.065606262	0.137766783	0.06393919	0.123010254	0.159677917	0.123010254
EFNA4	0.041854121	0.036420596	0.046372008	0.038432865	0.050025337	0.043063453	0.037833583	0.042174812	0.057525042	0.037460913	0.047320829	0.037460913
EFNA3	0.012223467	0.013264459	0.012204141	0.009553769	0.011076276	0.014008334	0.013358132	0.0100188	0.009679111	0.014347162	0.009102466	0.014347162
EFNA1	0.007049696	0.002886077	0.005354118	0	0.016405751	0.00860821	0.005036931	0.004504168	0.013261549	0.015269267	0.008727113	0.015269267
SLC50A1	0.196696019	0.198799657	0.22015128	0.221310602	0.211430609	0.197012741	0.191176439	0.204427115	0.18431175	0.214617084	0.201528355	0.214617084
DPM3	0.378571011	0.415792675	0.367321252	0.443101155	0.332178459	0.385497963	0.35710916	0.398003154	0.324983517	0.382770992	0.420809216	0.382770992
KRTCAP2	0.860083039	0.850736139	1.013333064	0.960279747	0.753345637	0.879528476	0.91892027	0.76130633	0.742697087	0.852185141	0.914727056	0.852185141
TRIM46	0.010921695	0.010841759	0.014225292	0.010857239	0.015999434	0.017111972	0.01462774	0.010280026	0.010696662	0.011569145	0.015829662	0.011569145
MUC1	0.005398858	0.005034352	0.004555199	0.011227976	0.004213805	0.005138791	0.006676138	0.00477588	0.00252186	0.00733231	0.010199478	0.00733231
THBS3	0.015654077	0.028974443	0.022393168	0.018876572	0.021533627	0.019821635	0.015110555	0.016705663	0.016395119	0.016066935	0.035802425	0.016066935
RP11-263K19.4	0.002418084	0.002135956	0.00202853	0	0.00290359	0.008095248	0.003328552	0.002773827	0.000865142	0.005075539	0.002303857	0.005075539
MTX1	0.16579841	0.222932074	0.234865993	0.29481539	0.236284636	0.189869925	0.132171986	0.211551049	0.173846413	0.181567944	0.246292656	0.181567944
GBA	0.074515978	0.08195668	0.127062796	0.145200136	0.078542472	0.08329415	0.06883269	0.074409969	0.060486733	0.074389087	0.089704958	0.074389087
FAM189B	0.061376125	0.065919068	0.057425549	0.038737823	0.057449061	0.045017472	0.070633668	0.057323851	0.038352622	0.063789136	0.054973837	0.063789136
SCAMP3	0.250724478	0.213167644	0.330299368	0.270736618	0.234063832	0.21885223	0.276377061	0.180000567	0.235280017	0.215948657	0.243969774	0.215948657
CLK2	0.031020286	0.049393747	0.04918829	0.048504445	0.04514839	0.054284928	0.044853603	0.046310787	0.039095049	0.036300329	0.041248833	0.036300329
HCN3	0.004194955	0.002239148	0.002465009	0	0.001959568	0.002804573	0.001617325	0.004823668	0.003931712	0.003189616	0.001563665	0.003189616
FDPS	0.358761496	0.382530958	0.478522333	0.442907814	0.350961526	0.377120438	0.366677013	0.381538967	0.38070816	0.415464755	0.339582257	0.415464755
RUSC1-AS1	0.003702782	0.006012157	0.006156311	0.004638	0.002985149	0.003135239	0.003359227	0.001968865	0.001685284	0.00644115	0.003635511	0.00644115
RUSC1	0.06637188	0.092713896	0.106823359	0.100916804	0.07585688	0.096780473	0.07359566	0.07180257	0.060318096	0.064310606	0.076548587	0.064310606
ASH1L	0.394332588	0.314001107	0.350499357	0.305822988	0.334918681	0.331619517	0.414535629	0.448418289	0.493700205	0.405229723	0.347875558	0.405229723
MSTO1	0.039067878	0.032577062	0.043342444	0.030363185	0.04229987	0.034593037	0.031289351	0.038566318	0.035099756	0.03911745	0.046482698	0.03911745
YY1AP1	0.16979455	0.171513157	0.218639831	0.243972529	0.16929809	0.180709152	0.141810932	0.155799335	0.156608322	0.199023987	0.184642382	0.199023987
DAP3	0.531605097	0.515852311	0.487833838	0.472728862	0.552111851	0.577207498	0.565685603	0.52951326	0.546432401	0.55615175	0.581658233	0.55615175
GON4L	0.228905615	0.192769011	0.280148797	0.187260043	0.206917024	0.230018605	0.257616868	0.200805498	0.226578693	0.287318218	0.197070596	0.287318218
SYT11	0.059213478	0.083125587	0.157796409	0.111272516	0.053149345	0.07750912	0.087139032	0.067529103	0.045569871	0.092011611	0.060872031	0.092011611
RIT1	0.184479513	0.227584815	0.203137475	0.341033151	0.193506935	0.231337267	0.196604256	0.269179051	0.187276846	0.325516089	0.282378982	0.325516089
KIAA0907	0.254575375	0.174880286	0.231759219	0.166683058	0.19429746	0.213669131	0.202076167	0.221893276	0.241463193	0.220814979	0.182119126	0.220814979
ARHGEF2	0.202781658	0.214286885	0.324565516	0.255019079	0.235373392	0.233722095	0.24636071	0.249678598	0.252625457	0.288342857	0.268488137	0.288342857
RP11-336K24.12	0.006393275	0.006088713	0.001790321	0.005038917	0.004930552	0.004565974	0.007153024	0.00577852	0.009448701	0.006469775	0.008935935	0.006469775
SSR2	1.552853392	1.429296153	1.507880158	1.299939133	1.44006045	1.503422051	1.488028029	1.473488925	1.515975792	1.415396057	1.382334034	1.415396057
UBQLN4	0.074389263	0.083134548	0.07767609	0.063146564	0.057884569	0.087168172	0.07402528	0.061983939	0.070241542	0.077196421	0.06419491	0.077196421
LAMTOR2	0.411155616	0.65778322	0.652229062	0.843872113	0.59710975	0.592727749	0.439839295	0.581542401	0.415609728	0.496467719	0.61122581	0.496467719
RAB25	0.002160659	0.001740734	0.002620842	0.005295813	0.007462246	0.009122339	0.003429544	0.009096191	0.00814409	0.002840342	0.010400229	0.002840342
MEX3A	0.002326329	0.00142147	0.00157109	0.00053627	0.001489512	0	0.002708403	0.000939375	0.00092069	0.001604398	0	0.001604398
LMNA	0.647414126	0.683658343	0.732072619	0.66596479	0.650542556	0.639532745	0.709235186	0.524162715	0.318748081	0.604099187	0.80729704	0.604099187
SEMA4A	0.071175685	0.114061987	0.114443216	0.200949047	0.10381982	0.11748031	0.059966808	0.11532654	0.108751754	0.102055191	0.169433652	0.102055191
SLC25A44	0.054518399	0.066774755	0.064268979	0.060857232	0.055319552	0.05320722	0.069507098	0.051184153	0.042667141	0.058476417	0.070128869	0.058476417
PMF1-BGLAP	0.000823761	0	0	0	0	0	0	0	0	0	0	0
PMF1	0.40235828	0.372898468	0.470900758	0.459139555	0.395871192	0.348540937	0.33126664	0.401942636	0.378428363	0.408979409	0.380104201	0.408979409
BGLAP	0.007748849	0.004615359	0.0104284	0.00963938	0.004443095	0.004891058	0.003494284	0.005185676	0.007629786	0.003859076	0.00645069	0.003859076
PAQR6	0.006158721	0.005601465	0.012435575	0.0125713	0.002456119	0.012096658	0.005932943	0.011099256	0.003724675	0.00491096	0.003352961	0.00491096
SMG5	0.085772439	0.089104071	0.132102343	0.130107457	0.095494111	0.128621765	0.110734773	0.110452747	0.100715177	0.088338283	0.113690818	0.088338283
TMEM79	0.028011905	0.031015803	0.058329054	0.03825285	0.034690067	0.026160329	0.028633983	0.028740561	0.042132427	0.033750493	0.039277219	0.033750493
C1orf85	0.105485684	0.092946433	0.15742418	0.274499445	0.132818616	0.158348	0.107172409	0.145216005	0.071541598	0.113123993	0.173284328	0.113123993
CCT3	0.655071327	0.630375436	0.652808662	0.608329742	0.725414239	0.666221463	0.661950339	0.656671816	0.715669184	0.653054651	0.640253886	0.653054651
TSACC	0.002914802	0.002710099	0.003668014	0	0.003440115	0.001678365	0.003547245	0.00514968	0.004770296	0.005354294	0.005761032	0.005354294
C1orf61	0.028714668	0.021681607	0.026903054	0.01702084	0.007638089	0.019061481	0.018067132	0.008118261	0.009444957	0.006497512	0.009333529	0.006497512
RP11-98G7.1	0.004800197	0.006368649	0.008302648	0.004656188	0.002543893	0.006436188	0.007730171	0.006024485	0.005954642	0.002419299	0.011950654	0.002419299
MEF2D	0.129531179	0.139277064	0.144971611	0.14879639	0.092400394	0.144399319	0.13969362	0.130506125	0.056092376	0.154646575	0.146032396	0.154646575
RP11-284F21.8	0.001148743	0.002406	0.001858408	0	0	0.002030125	0.001875187	0.000974109	0	0.002055596	0.002726056	0.002055596
IQGAP3	0.0008606	0	0	0.0024787	0	0	0	0	0	0	0	0
TTC24	0.00443411	0.003593087	0.009409589	0.002136959	0.004454576	0.00219438	0.005550848	0.007023462	0.010070763	0.016779345	0.003718896	0.016779345
APOA1BP	0.335382584	0.361606236	0.378179013	0.316635926	0.323620051	0.332424391	0.359062611	0.365535379	0.308463805	0.338449582	0.258803891	0.338449582
GPATCH4	0.151332902	0.123784831	0.201340522	0.152865252	0.21876574	0.152817089	0.206881711	0.180801372	0.229255719	0.161200102	0.194306939	0.161200102
CRABP2	0.002677093	0.001924655	0.004787776	0.005444909	0.001687932	0.002620537	0.001488522	0.002221049	0.00102993	0.007413258	0.00265086	0.007413258
ISG20L2	0.317131278	0.293381745	0.381941202	0.271156484	0.266547034	0.300938779	0.357868766	0.318766897	0.263933047	0.339687451	0.288412859	0.339687451
RRNAD1	0.052784021	0.063740469	0.081459459	0.082170288	0.061895793	0.057525185	0.061447886	0.061788151	0.040483871	0.053923921	0.060016047	0.053923921
MRPL24	0.220642214	0.221549137	0.271944377	0.262768126	0.261581091	0.230115094	0.239434341	0.23225116	0.275487914	0.242105734	0.253997413	0.242105734
HDGF	0.213738049	0.214914713	0.246355357	0.252624868	0.203515556	0.233839308	0.246896023	0.188812379	0.135723443	0.220396607	0.221401305	0.220396607
PRCC	0.21996846	0.171309371	0.257319129	0.245928316	0.197431338	0.202492953	0.175641962	0.192560488	0.192306683	0.218341069	0.217846107	0.218341069
SH2D2A	0.255576444	0.267165346	0.475408344	0.224473842	0.164071833	0.293672081	0.253716786	0.24412609	0.204187993	0.273936011	0.172573999	0.273936011
NTRK1	0.00105014	0.000921667	0	0	0.0012193	0	0	0	0.002528848	0	0	0
PEAR1	0.002274071	0.004239415	0.01016621	0.009523979	0.002970585	0.01158864	0.001367179	0.00564692	0.001728779	0	0	0
ARHGEF11	0.007221188	0.014311008	0.015869507	0.020254589	0.013075647	0.008274448	0.003903026	0.011929301	0.009630245	0.015001648	0.018674259	0.015001648
ETV3	0.18872367	0.12724365	0.161564322	0.150882474	0.130018066	0.183991463	0.197105356	0.193798698	0.115340912	0.17704743	0.227938906	0.17704743
FCRL5	0.051521604	0.02528039	0.03056645	0.010962836	0.04260543	0.025495454	0.05198018	0.064481412	0.073507254	0.012039404	0.007105379	0.012039404
FCRL3	0.067466671	0.056024297	0.072080319	0.055586122	0.036468062	0.072398182	0.086783167	0.065400597	0.050193504	0.037641771	0.034375473	0.037641771
RP11-367J7.3	0.001482467	0	0	0	0	0	0	0.001121519	0	0	0	0
FCRL2	0.027138416	0.038145481	0.011785298	0.009129371	0.018756554	0.016555136	0.069003056	0.048252527	0.025530146	0.01984771	0.004540523	0.01984771
FCRL1	0.051151179	0.056151228	0.013939376	0.017043908	0.022894904	0.025230639	0.116482759	0.064627657	0.040408293	0.046969833	0.007684697	0.046969833
CD1D	0.036803524	0.12802843	0.118951092	0.183935721	0.081858994	0.100497622	0.027285479	0.118054798	0.027171299	0.096464693	0.18167936	0.096464693
RP11-404O13.5	0.000638396	0.002851977	0.000866022	0	0.001175239	0	0.000864033	0.00262615	0.001727698	0	0.005448263	0
CD1A	0.002121897	0.00838888	0.003350673	0.009229325	0.003420706	0.006697891	0.000785551	0.010175097	0.001374463	0.006737314	0.009332574	0.006737314
CD1C	0.063662919	0.087673326	0.032065572	0.042700045	0.037347487	0.058841905	0.036982911	0.074422975	0.033404596	0.023261348	0.019557092	0.023261348
CD1B	0.001103147	0.001100221	0.000717982	0.001930538	0	0.000404953	0	0.002451822	0	0.002740363	0.000483437	0.002740363
CD1E	0.008214193	0.008414892	0.003510244	0.002170802	0.003726777	0.004646625	0.003810545	0.007766412	0.002441647	0.003022234	0.001629642	0.003022234
MNDA	0.339299746	1.101990166	1.422996374	2.093342156	1.210669066	1.114028193	0.1460987	1.184938724	0.510127654	1.049298161	1.553843321	1.049298161
PYHIN1	0.3698525	0.450982712	0.53459863	0.46284883	0.195571824	0.387715259	0.43356817	0.369481293	0.43230119	0.501041499	0.180374921	0.501041499
IFI16	0.621885359	0.590139217	1.210582276	1.177834222	0.65081909	0.712860172	0.589701559	0.701209242	0.786064703	0.886313098	0.940191501	0.886313098
AIM2	0.026226566	0.038417694	0.04926704	0.094639004	0.042822776	0.015173171	0.046211777	0.029829468	0.00886946	0.042419217	0.03733597	0.042419217
FCER1A	0.074930312	0.148704405	0.054454117	0.00971092	0.106184351	0.111996647	0.040212256	0.143047759	0.089617458	0.033839113	0.032163057	0.033839113
DUSP23	0.241494843	0.362861071	0.380724422	0.466318777	0.308110591	0.324461246	0.263989163	0.347502868	0.251580012	0.260649799	0.305281214	0.260649799
FCRL6	0.197870839	0.338561237	0.494225497	0.221770335	0.014818767	0.323411987	0.369006389	0.24781399	0.201811279	0.503835786	0.017103704	0.503835786
SLAMF8	0.007949971	0.011521463	0.031578953	0.018487458	0.003021079	0.012776759	0.006613656	0.0103535	0.003380945	0.016452181	0.003554646	0.016452181
C1orf204	0.003956761	0.001459552	0.005225014	0.001482886	0.002992995	0.002920905	0.001591462	0.003115939	0.003032177	0.00433298	0.004392576	0.00433298
VSIG8	0.006151252	0.009296784	0.00522653	0.007703138	0.005444712	0.006998349	0.006028027	0.004058796	0.0056677	0.00583306	0.006337197	0.00583306
CCDC19	0.006381421	0.006890563	0.046425115	0.004260501	0.003641042	0.002491494	0.003843538	0.00470419	0.003438108	0.011013504	0.003654228	0.011013504
AL590560.1	0.004655683	0.007401349	0.00628262	0.003547993	0.002631682	0.003713532	0.002635003	0.004432342	0.002250651	0.006143173	0.00411078	0.006143173
TAGLN2	1.61990489	1.831794251	1.655568983	1.56299252	1.68779313	1.613856367	1.580232081	1.552423608	1.328609825	1.695741831	1.585581933	1.695741831
SLAMF9	0.000143751	0.000350455	0	0.000284325	0.000681311	0.001595427	0	0.001719618	0.000865627	0.000324453	0.000329834	0.000324453
PIGM	0.018941667	0.022212711	0.035388238	0.031190446	0.034245333	0.038646859	0.02065391	0.036777492	0.026705041	0.018365721	0.032984091	0.018365721
IGSF8	0.18621661	0.167733115	0.213661547	0.173678031	0.249483903	0.169159694	0.173056502	0.176071336	0.247044613	0.219114067	0.197919613	0.219114067
RP11-536C5.7	0.00229973	0.005321658	0.002418921	0.003707091	0.002795104	0.003149184	0.002494981	0.00462343	0	0.002159836	0	0.002159836
PEA15	0.109953599	0.214045205	0.150448699	0.204505974	0.128329307	0.15289941	0.11021662	0.158818269	0.081869488	0.153368146	0.160052193	0.153368146
DCAF8	0.171271752	0.165101434	0.221345768	0.19586669	0.173579696	0.178318213	0.175117992	0.172158933	0.171257015	0.181279198	0.176910438	0.181279198
DCAF8.1	0.001878296	0	0.002133895	0.001267065	0.002341452	0	0	0.002247487	0	0.001977281	0	0.001977281
RP11-574F21.2	0.008194667	0.007343024	0.004260852	0.007197995	0.006228896	0.00492688	0.005356665	0.00494442	0.005187105	0.008492624	0.006803911	0.008492624
PEX19	0.113816808	0.128507793	0.146210881	0.13380887	0.119663254	0.122053273	0.121340491	0.121175254	0.145968194	0.151745594	0.132987488	0.151745594
COPA	0.259830837	0.293748343	0.366336581	0.350783452	0.234138444	0.316700298	0.310244599	0.321382738	0.260923894	0.370267643	0.353026956	0.370267643
NCSTN	0.186834115	0.212185596	0.291682727	0.283890647	0.186715817	0.188237279	0.131917467	0.218752015	0.196196269	0.224360239	0.199320653	0.224360239
SLAMF6	0.164776584	0.128899392	0.34293759	0.154260169	0.13384604	0.129143357	0.17473966	0.123391973	0.149081602	0.161415012	0.134441131	0.161415012
RP11-528G1.2	0.003704747	0	0.01018294	0.001733491	0	0.001838726	0.005227639	0	0.001677241	0	0	0
CD84	0.181149824	0.240346094	0.223705523	0.167521498	0.193454251	0.195656978	0.317928362	0.162083062	0.227668395	0.274418196	0.215608156	0.274418196
SLAMF1	0.062940191	0.046814703	0.087609895	0.055523962	0.088246164	0.078994768	0.081099562	0.057767787	0.058187782	0.052381092	0.106574302	0.052381092
RP11-404F10.2	0.003570736	0.002065898	0.002124949	0.002632393	0.002326301	0.002006633	0.006573438	0.001467253	0.002009124	0.004515844	0.001935835	0.004515844
CD48	1.629314484	1.60577906	1.723979873	1.564660432	1.556183259	1.585143581	1.623320745	1.467540642	1.414289299	1.612216973	1.699704318	1.612216973
SLAMF7	0.142920895	0.153827299	0.40813616	0.281142086	0.05857136	0.15338318	0.124069106	0.104568347	0.081220581	0.219120794	0.03929792	0.219120794
LY9	0.382896222	0.288727526	0.346694574	0.241619226	0.322679108	0.333803668	0.340592598	0.339234981	0.417927509	0.390361384	0.298091346	0.390361384
CD244	0.122704725	0.16852635	0.362386039	0.209643614	0.08169182	0.196363655	0.134485889	0.137992824	0.132853513	0.138893382	0.073186078	0.138893382
ITLN1	0.002540961	0.00211697	0.005813245	0.011176682	0.005997215	0.002139172	0.001440965	0.003242665	0.002332081	0	0.001853499	0
F11R	0.056064771	0.061691528	0.077314387	0.098219096	0.079886213	0.075533609	0.043286348	0.080761288	0.050860841	0.067762481	0.091300195	0.067762481
TSTD1	0.882136633	0.618402107	0.656856113	0.584103241	0.892837454	0.796947627	0.75558087	0.881380998	0.92631496	0.872096431	0.748210384	0.872096431
USF1	0.069041746	0.02219533	0.251041435	0.043393722	0.023825674	0.03731918	0.020192559	0.037031428	0.017323103	0.030916219	0.012054061	0.030916219
ARHGAP30	0.638197363	0.708202916	0.89806945	0.799900743	0.708764232	0.728438632	0.736822879	0.750755701	0.823214607	0.755382045	0.731677173	0.755382045
KLHDC9	0.002261852	0.002200392	0.00167161	0.004452902	0.006116771	0.003207737	0.003958104	0.004118579	0.003304733	0.001629061	0.005860308	0.001629061
PFDN2	0.465473238	0.484409984	0.557509604	0.658309008	0.528222671	0.496507775	0.456522298	0.514921833	0.529493157	0.546028732	0.539911937	0.546028732
NIT1	0.090256772	0.097831904	0.125698992	0.14817316	0.100846902	0.09469544	0.088026748	0.085117131	0.113027183	0.105548073	0.126743264	0.105548073
DEDD	0.14327412	0.142982051	0.188784707	0.181852813	0.126882338	0.128528345	0.10465516	0.104286417	0.099761205	0.141552644	0.144976386	0.141552644
UFC1	1.013346755	0.935883026	1.035500139	0.897293034	0.936716706	0.912401163	0.955244707	0.913673782	0.918266047	0.930997688	0.843511749	0.930997688
RP11-297K8.2	0.006332582	0	0.006129958	0.002032733	0.001159912	0.002138749	0.005860957	0.002752188	0.00220967	0	0.003764114	0
USP21	0.044459149	0.050975456	0.045903912	0.025468451	0.0436349	0.055384796	0.051540519	0.040744331	0.044743847	0.042539554	0.045635837	0.042539554
PPOX	0.07378587	0.078136012	0.099111226	0.088917905	0.073785544	0.072784947	0.067243549	0.059624491	0.086444255	0.076829827	0.069090707	0.076829827
B4GALT3	0.227038715	0.208017879	0.319560359	0.227404033	0.253161932	0.264512766	0.248911671	0.234006586	0.260543758	0.228474788	0.235972816	0.228474788
ADAMTS4	0.000343036	0	0.002194909	0	0.001476344	0.007130252	0.001809974	0.001131448	0.002658737	0.003780513	0	0.003780513
NDUFS2	0.365972984	0.360931854	0.507502139	0.482568638	0.425542299	0.406716576	0.324653724	0.396642043	0.477421292	0.394074026	0.432552842	0.394074026
FCER1G	1.361349125	1.925794772	2.090758328	2.628878203	1.65148015	1.803256286	0.930862628	1.894671052	0.964373484	1.404246931	1.885296663	1.404246931
TOMM40L	0.021539589	0.038872025	0.036686732	0.060506069	0.030458638	0.032356076	0.019959336	0.027665562	0.023313016	0.041847603	0.038286191	0.041847603
NR1I3	0.002723122	0.004517905	0.003497396	0.004219091	0.00237409	0.004029709	0.003567348	0.004759794	0.002271098	0.006537963	0.001932775	0.006537963
MPZ	0.015281778	0.01282585	0.014692001	0.01861656	0.011871216	0.018460945	0.009963883	0.02019538	0.017843356	0.021234235	0.025502565	0.021234235
SDHC	0.435838286	0.481902502	0.666681638	0.608978039	0.551837941	0.532569987	0.476418911	0.525599708	0.450538034	0.550952914	0.519305745	0.550952914
RP11-122G18.5	0.00215382	0.004975407	0.005399575	0.001792202	0.003979906	0.001979069	0.005523642	0.00638143	0.004676997	0.005133484	0.00660432	0.005133484
RP11-122G18.8	0.001116903	0	0	0	0.001665538	0	0.00205692	0	0.002419073	0	0	0
FCGR2A	0.116920666	0.337150207	0.284767768	0.517093027	0.200757153	0.226327725	0.051069244	0.21445507	0.042760787	0.311288985	0.413129669	0.311288985
HSPA6	0.008717893	0.066396703	0.046034429	0.099513352	0.027033477	0.03238774	0.004113414	0.014747402	0.00752893	0.031329231	0.050843419	0.031329231
FCGR3A	0.726967374	1.103402143	1.374962402	1.556071553	0.822677491	0.965482213	0.819186296	0.984548173	0.55133092	0.870014818	0.444731122	0.870014818
FCGR2B	0.048100981	0.103969798	0.053656319	0.09090967	0.051361667	0.049739229	0.08243528	0.0666849	0.034857334	0.042215096	0.022168513	0.042215096
FCGR3B	0.002623506	0.013312212	0.020515348	0.03141831	0.002810908	0.001124152	0.005067879	0.002406033	0.000951321	0.003162203	0.00117291	0.003162203
FCRLA	0.097528143	0.098583412	0.034720403	0.013799911	0.057783405	0.031600171	0.150253036	0.138538444	0.089770113	0.032035313	0.014954005	0.032035313
FCRLB	0.016155731	0.025944793	0.038029384	0.017648059	0.014473096	0.026479249	0.02613735	0.020879477	0.009072181	0.028783394	0.011271065	0.028783394
DUSP12	0.22176105	0.227420936	0.227157403	0.206078633	0.1868678	0.181653821	0.179707017	0.18965	0.209529199	0.255095478	0.155500533	0.255095478
RP11-474I16.8	0.003560183	0.009196621	0.002313254	0.015033246	0.001583147	0.004404141	0.002596228	0.003628903	0.00178249	0.003957842	0.007455796	0.003957842
ATF6	0.166655567	0.192715311	0.202978968	0.242540286	0.178130461	0.195959194	0.226819918	0.202040876	0.2245663	0.205761743	0.226293857	0.205761743
OLFML2B	0.000899409	0.002073091	0.003977385	0.00586159	0.002305924	0.000914086	0	0.00194108	0	0.001587185	0	0.001587185
SH2D1B	0.066643663	0.096890773	0.210965092	0.030175981	0.020403021	0.144987815	0.117958134	0.125114447	0.064764148	0.06015871	0.00140057	0.06015871
UHMK1	0.282344283	0.325523686	0.341613677	0.33977059	0.271952504	0.329970004	0.333071681	0.349204396	0.385501887	0.349093623	0.269645876	0.349093623
RP11-359K18.3	0.004091553	0.003056191	0.003449667	0.00276121	0.001902325	0.002204484	0.002935245	0.002562458	0.003585645	0.006296977	0	0.006296977
UAP1	0.157103007	0.199288508	0.208682404	0.158058923	0.1185976	0.174494485	0.183006789	0.163793208	0.142128863	0.238655387	0.115607138	0.238655387
DDR2	0.001798259	0.001393011	0	0	0	0.002121952	0.001072326	0.003159522	0	0.005612769	0	0.005612769
HSD17B7	0.096285502	0.065894011	0.176217689	0.109211156	0.11688627	0.113725481	0.077667569	0.089732522	0.112252261	0.08035342	0.09586429	0.08035342
RGS5	0.004133801	0.002260177	0.001927467	0.006103294	0.002681458	0.001832385	0.002928885	0.004532958	0.003876305	0.004682827	0.001043724	0.004682827
RP11-267N12.3	0.011838345	0.012679177	0.006339602	0.012181929	0.010237801	0.011160849	0.015365016	0.014586483	0.015886428	0.015844736	0.011364199	0.015844736
NUF2	0.00804781	0.00455786	0.013190892	0.007027829	0.007618151	0.008867716	0.003350217	0.007455418	0.013540988	0.007207315	0.007148285	0.007207315
PBX1	0.009114222	0.01312629	0.022646336	0.008700459	0.005699096	0.019844029	0.011450032	0.010517491	0.013815834	0.005867905	0.007199723	0.005867905
MGST3	0.58539893	0.513174764	0.660953524	0.768540409	0.629797284	0.5472701	0.548064122	0.544935266	0.653533382	0.45975991	0.695916752	0.45975991
ALDH9A1	0.217281433	0.204527272	0.353280307	0.284853726	0.2379955	0.20626129	0.216411288	0.187981729	0.285021349	0.260439268	0.276080897	0.260439268
RP11-466F5.10	0.002623514	0.00157064	0	0	0	0.002388598	0	0.001778048	0.001045105	0.002430199	0.00248793	0.002430199
TMCO1	0.39935798	0.439743968	0.744088209	0.723834446	0.536013034	0.51989841	0.52212306	0.533829856	0.600744461	0.51699917	0.591436597	0.51699917
UCK2	0.020735679	0.027033144	0.033678717	0.025330076	0.016572089	0.029168607	0.019187761	0.027235965	0.015643449	0.019642532	0.015350754	0.019642532
RP11-276E17.2	0.00136638	0.002798593	0.003384509	0	0.001540967	0.001927775	0.001532515	0.001184994	0.002130407	0.001221703	0.001122465	0.001221703
POGK	0.091623974	0.10496263	0.102190425	0.11000625	0.102167888	0.087730806	0.096232501	0.10878971	0.092341328	0.090490665	0.102356308	0.090490665
TADA1	0.049757171	0.047301516	0.046481702	0.035137527	0.040384385	0.031450179	0.033838006	0.040688774	0.047428498	0.045279975	0.04368755	0.045279975
GPA33	0.052497064	0.03396418	0.01455004	0.019034384	0.071093298	0.022968895	0.0610741	0.051132184	0.082237599	0.035490699	0.036791737	0.035490699
RP11-277B15.3	0.001668487	0.006167787	0.001683101	0	0.001749544	0	0	0.002810251	0.002119037	0	0.002135384	0
POU2F1	0.090161598	0.093884803	0.095392109	0.075083988	0.086394915	0.09358935	0.101836857	0.099280363	0.086418254	0.1261489	0.081789359	0.1261489
CD247	0.946738584	0.828784478	1.108241949	0.565077908	0.708564153	0.962633702	0.932358843	0.941145485	0.908889286	0.900858839	0.713680632	0.900858839
RP11-104L21.3	0.050131222	0.045620578	0.046184823	0.021162368	0.023480095	0.06423446	0.046661471	0.019183792	0.026511839	0.024392486	0.018670501	0.024392486
CREG1	0.128533717	0.293850799	0.283200159	0.49463713	0.250329948	0.218694492	0.094432524	0.246776961	0.123912227	0.261885209	0.388199335	0.261885209
RP3-455J7.4	0.005919897	0.006718409	0.003084731	0.003905199	0.003963823	0.002636184	0.005226832	0.005696204	0.003062622	0.004933822	0.00696811	0.004933822
RCSD1	0.60916335	0.690538785	0.802242382	0.717979716	0.699698173	0.657789368	0.793592663	0.649091435	0.629059562	0.689198156	0.733818648	0.689198156
MPZL1	0.048810922	0.049477773	0.036923109	0.091599541	0.06998131	0.057514008	0.025918202	0.061255582	0.049156397	0.041966097	0.049811884	0.041966097
MPC2	0.515192471	0.500433854	0.534931671	0.451338827	0.470931661	0.5083919	0.505634308	0.45764526	0.443581789	0.514110362	0.439447529	0.514110362
DCAF6	0.11059504	0.099594335	0.131979912	0.145031756	0.117852681	0.122010614	0.121951693	0.121747868	0.131932577	0.123001654	0.119507672	0.123001654
TIPRL	0.18589257	0.179734381	0.278518961	0.29879041	0.208958102	0.23822932	0.197179409	0.226018675	0.218109875	0.242040953	0.223087206	0.242040953
SFT2D2	0.151178043	0.217064922	0.24215759	0.238021958	0.159635635	0.202407782	0.178150087	0.215777258	0.133599481	0.200258294	0.162476037	0.200258294
TBX19	0.010450533	0.009227338	0.017670431	0.028124156	0.013507003	0.011909743	0.00630111	0.00614312	0.007177998	0.012356389	0.012358094	0.012356389
XCL2	0.185558092	0.271738749	0.477715993	0.151055974	0.215243116	0.36989039	0.417018717	0.304934147	0.168211141	0.169828681	0.021418443	0.169828681
XCL1	0.240095416	0.110704371	0.33739039	0.053653062	0.13598024	0.196640339	0.182007789	0.130848263	0.13489418	0.087687973	0.034041566	0.087687973
ATP1B1	0.050159263	0.034103569	0.057412238	0.0447609	0.046387246	0.04770321	0.03377299	0.034281827	0.027184383	0.028606534	0.031837315	0.028606534
NME7	0.050796202	0.050476899	0.075036744	0.077403271	0.087721597	0.071404995	0.063795421	0.063711433	0.084571712	0.087797433	0.069508904	0.087797433
BLZF1	0.071082966	0.063529185	0.13991593	0.129423142	0.085290299	0.073330639	0.079155516	0.072550179	0.097662723	0.078362547	0.09395149	0.078362547
SLC19A2	0.020545948	0.021281528	0.012672111	0.01348845	0.014973665	0.02221724	0.004396647	0.017957977	0.009319458	0.01559555	0.016840634	0.01559555
F5	0.031233281	0.062765277	0.027841408	0.062464207	0.039968257	0.037177413	0.016040498	0.045688335	0.039444012	0.052141469	0.060464921	0.052141469
SELP	0.007301419	0.014902578	0.029824137	0.032369063	0.007083224	0.046043927	0.012215176	0.012694402	0.009658605	0.008065806	0.021716704	0.008065806
C1orf112	0.014234233	0.013866271	0.022905152	0.020461082	0.013920145	0.01485811	0.014160056	0.014860999	0.018490236	0.017380394	0.007129458	0.017380394
SELL	1.562460365	1.298033024	1.608908301	1.373918692	1.570201788	1.365189305	1.229265023	1.391403732	1.768752845	1.524592513	1.338167555	1.524592513
METTL18	0.074069344	0.063352674	0.130387107	0.081511732	0.081844798	0.067540884	0.064358646	0.065026455	0.113062001	0.083632885	0.081556602	0.083632885
SCYL3	0.065591261	0.043913486	0.075548732	0.07263415	0.066500222	0.062860192	0.061902969	0.068882999	0.085563129	0.060740283	0.08998752	0.060740283
KIFAP3	0.067966077	0.065767451	0.095922877	0.069291943	0.060426299	0.056795432	0.079602033	0.075575378	0.078457814	0.076795983	0.062980509	0.076795983
GORAB	0.035638404	0.026001604	0.04362697	0.038119269	0.034131707	0.025545195	0.025577346	0.029010639	0.034600223	0.036403711	0.04576664	0.036403711
FMO4	0.012038865	0.01406664	0.01754861	0.015444065	0.016582619	0.010573282	0.010863524	0.012816638	0.013469718	0.011734171	0.016183546	0.011734171
PRRC2C	0.93363429	0.870659145	0.957135323	0.800077685	0.888284923	0.882450804	1.045621812	0.999273825	0.988482374	1.04116728	0.898373766	1.04116728
VAMP4	0.162794787	0.13346607	0.190969313	0.21476169	0.155287938	0.158134098	0.168739999	0.142924783	0.155637896	0.14182094	0.214616061	0.14182094
METTL13	0.035560124	0.044668612	0.113075427	0.075580037	0.087348734	0.069522444	0.058318167	0.057136776	0.090859004	0.05142648	0.091812327	0.05142648
DNM3	0.004467189	0.010795038	0.009093306	0.013923886	0.005564574	0.008994687	0.004420156	0.006597833	0.008491033	0.007417692	0.004755652	0.007417692
PIGC	0.223567686	0.222205391	0.325124162	0.27900897	0.267106203	0.220525804	0.26298874	0.253348812	0.249986968	0.264927529	0.257261148	0.264927529
SUCO	0.117321574	0.132185198	0.115106183	0.117429278	0.11812696	0.120212162	0.136572693	0.129012845	0.130837903	0.131503633	0.130059163	0.131503633
FASLG	0.015683805	0.019224053	0.100647057	0.034336642	0.002848396	0.040467041	0.031595237	0.031467825	0.017319534	0.051207955	0.004896557	0.051207955
TNFSF4	0.011841211	0.009589468	0.075771595	0.024167559	0.007381793	0.030076223	0.018961455	0.012148368	0.011296265	0.011504373	0.009256258	0.011504373
RP11-296O14.3	0.03919099	0.030741969	0.035029472	0.03094448	0.033053124	0.042594877	0.045342506	0.033578544	0.042092768	0.043261064	0.02953829	0.043261064
PRDX6	0.805316764	0.802296136	0.843533101	0.884494993	0.839633465	0.823118967	0.726155373	0.695122717	0.736265094	0.870792846	0.71446909	0.870792846
KLHL20	0.134510467	0.115908185	0.140058977	0.119252718	0.124994906	0.126734871	0.12754354	0.105875314	0.121477921	0.125200317	0.112290531	0.125200317
CENPL	0.03504809	0.03869797	0.053950609	0.038593239	0.036481509	0.046947784	0.050076434	0.05032147	0.047757286	0.051707554	0.045080685	0.051707554
DARS2	0.008532539	0.005800028	0.016398808	0.017273078	0.014910203	0.011718071	0.015247883	0.013854657	0.019342046	0.01595117	0.02238178	0.01595117
GAS5-AS1	0.001111793	0.001443102	0.001311488	0	0	0.00118744	0	0	0	0	0	0
ZBTB37	0.064047322	0.043314283	0.080317388	0.053884391	0.051815307	0.065368256	0.056996611	0.066737616	0.079906035	0.064664057	0.052920776	0.064664057
RC3H1	0.181092024	0.198769219	0.214011735	0.193833901	0.162571256	0.21222865	0.174215414	0.154055395	0.155906381	0.13547845	0.105070265	0.13547845
RP11-160H22.3	0.001309503	0.002623564	0.003691348	0.016349382	0.003937234	0.002265228	0	0.003303629	0.001145254	0.004546873	0.010265275	0.004546873
RP11-160H22.5	0.003488613	0.007854663	0.010422744	0.007199308	0.007164457	0.010326757	0.008430182	0.009630306	0.010456756	0.012398606	0.00814606	0.012398606
RABGAP1L	0.317660009	0.293115168	0.682269741	0.840867768	0.373061296	0.338933451	0.286175267	0.354108306	0.272544535	0.461827815	0.493841141	0.461827815
CACYBP	0.515292935	0.51860052	0.578451391	0.615389467	0.57288462	0.474477601	0.514549817	0.493587732	0.662085857	0.550126043	0.525284717	0.550126043
MRPS14	0.158936179	0.15829637	0.278650645	0.281599889	0.218304495	0.203820763	0.169137224	0.186792274	0.228689913	0.163376214	0.235018085	0.163376214
KIAA0040	0.118843329	0.128991289	0.152476714	0.136735273	0.149966349	0.108731122	0.179672005	0.134929054	0.138161101	0.145798532	0.168077981	0.145798532
RP11-318C24.2	0.002365841	0.001536256	0.003992422	0.002696428	0.001465842	0.001608455	0.00137014	0	0.002109723	0	0.001049995	0
RFWD2	0.166864495	0.1790239	0.181696112	0.201531585	0.176140088	0.179600049	0.123665004	0.170989909	0.183894289	0.17373622	0.200076017	0.17373622
RP11-492I21.1	0.003842816	0	0	0	0.002672634	0	0.00198281	0.002925564	0.001344699	0	0	0
RP11-195C7.1	0.004769566	0.001167107	0.003744682	0	0	0.002958983	0.003389037	0.002715333	0.002536139	0.002228355	0.002133756	0.002228355
C1orf220	0.000865269	0.002327986	0	0	0.003404031	0.002656328	0.0026428	0.001094456	0.000971326	0.004490566	0	0.004490566
RP5-1098D14.1	0.002420909	0.00266846	0.000959227	0.001745825	0.001241281	0	0.005647478	0.001585645	0.000497769	0.002841575	0	0.002841575
RALGPS2	0.069467421	0.100813962	0.035185126	0.023108865	0.069691877	0.041312381	0.136790357	0.130933013	0.088977841	0.059426247	0.024356791	0.059426247
FAM20B	0.040324193	0.043452693	0.043624802	0.046111155	0.044457769	0.04915156	0.047639038	0.041548738	0.030596095	0.04210952	0.050938253	0.04210952
TOR3A	0.175040842	0.179907718	0.225631045	0.267168326	0.174842869	0.161678617	0.185427697	0.176164099	0.178352676	0.199835063	0.187355283	0.199835063
ABL2	0.081309985	0.068515898	0.079360929	0.073003384	0.066589338	0.091770265	0.071172344	0.068540034	0.07299356	0.077260458	0.072562586	0.077260458
SOAT1	0.141346129	0.148007953	0.205794052	0.238469734	0.176746624	0.165158585	0.115673979	0.178731901	0.161258235	0.154704311	0.204553804	0.154704311
TOR1AIP2	0.298781641	0.283463128	0.328944206	0.32694532	0.265063115	0.327793274	0.278417837	0.310590925	0.277239986	0.295172422	0.27286331	0.295172422
RP11-533E19.7	0.011983026	0.014269529	0.016135792	0.017295906	0.019980655	0.017773311	0.013408843	0.01750834	0.023831238	0.022021012	0.016284626	0.022021012
TOR1AIP1	0.229522302	0.221226035	0.300255498	0.316973436	0.235206177	0.243385801	0.201986329	0.246604822	0.262050877	0.26490528	0.258198404	0.26490528
RP11-533E19.5	0.008476655	0.0164816	0.009686829	0.005964024	0.012864049	0.017370524	0.012213808	0.012725246	0.016947516	0.005855182	0.012959675	0.005855182
CEP350	0.206259108	0.23949791	0.29596243	0.297330175	0.238976383	0.263042244	0.279775061	0.305471237	0.266104612	0.315166685	0.325916346	0.315166685
QSOX1	0.114928759	0.177600937	0.166109036	0.252399862	0.15010681	0.159493021	0.083514969	0.152867231	0.106426125	0.147697205	0.178223521	0.147697205
LHX4	0.001545733	0.001857713	0	0	0	0.002206757	0.002371585	0.001379278	0.002004318	0	0	0
RP5-1180C10.2	0.013870678	0.002371441	0.008282153	0.012368926	0.013713632	0.007755198	0.005790421	0.012259472	0.011442463	0.008512078	0.009255156	0.008512078
ACBD6	0.196134793	0.163625384	0.183197625	0.166539111	0.168941042	0.197955809	0.174993121	0.193481791	0.183691671	0.218365205	0.202133798	0.218365205
XPR1	0.051067603	0.051393172	0.076540693	0.083023402	0.053811302	0.079153479	0.045635614	0.058337535	0.050413006	0.070205059	0.057628011	0.070205059
KIAA1614	0.001162337	0.00296103	0.001429724	0.000839675	0	0.003568922	0	0	0.001500647	0	0	0
RP11-46A10.5	0.001956829	0	0	0.001986105	0.000819213	0.001948566	0.000827167	0.001553542	0.000961924	0	0.003321321	0
RP11-46A10.4	0.002707106	0.002856051	0.002894171	0.002730315	0.004122834	0.003648785	0.001052554	0.002439687	0.0014852	0	0	0
STX6	0.063438299	0.090470763	0.113121719	0.111626836	0.081275657	0.094134814	0.062101558	0.094800111	0.090405606	0.085713613	0.088842058	0.085713613
MR1	0.090969446	0.104364894	0.204113043	0.164331239	0.094641702	0.10989908	0.08172448	0.104632291	0.103755114	0.124148138	0.123045644	0.124148138
IER5	0.491747591	0.487972218	0.552915302	0.755360425	0.396351026	0.401688404	0.592187341	0.388708182	0.226792291	0.51881314	0.669710851	0.51881314
RP11-309G3.3	0.009657052	0.010671666	0.01301554	0.02991924	0.00739421	0.010058005	0.022061972	0.013174025	0.005111634	0.016424199	0.01628357	0.016424199
RP11-540K16.1	0.00076605	0.001532822	0	0.001374511	0.001539355	0.000909818	0	0	0	0.00114506	0	0.00114506
GLUL	0.260705914	0.484662299	0.7247724	0.990845789	0.514734278	0.531790162	0.294212358	0.53102843	0.223161024	0.545722595	0.727776385	0.545722595
RGSL1	0.002277913	0	0	0.001660994	0	0.001605527	0.001592022	0	0.001381485	0.002354814	0	0.002354814
RNASEL	0.03097758	0.035269262	0.062268106	0.047751061	0.05626361	0.038241213	0.042642271	0.050793605	0.065474683	0.032890253	0.05436935	0.032890253
RGS16	0.165818807	0.146604075	0.089540742	0.085486373	0.122504853	0.108997146	0.157482394	0.097953862	0.066342089	0.076904896	0.20470325	0.076904896
RP11-317P15.4	0.002321142	0	0	0	0	0.002865934	0.003088902	0	0.001724196	0	0.001993471	0
NPL	0.047581817	0.095825008	0.148114899	0.254993901	0.10735538	0.093958066	0.033089992	0.093444956	0.037311755	0.091869217	0.150146003	0.091869217
DHX9	0.327278901	0.327476588	0.37143523	0.355985707	0.331151644	0.326967209	0.334233542	0.361706619	0.373749463	0.356836178	0.338946413	0.356836178
LAMC1	0.002001947	0.00587678	0.000454272	0.002878608	0.002237624	0.0094129	0.004775484	0.007003269	0.004836106	0.002789732	0	0.002789732
SMG7	0.101610285	0.131859778	0.177216034	0.185278082	0.101078981	0.129437619	0.110244	0.130418324	0.095592858	0.126012865	0.138814642	0.126012865
NCF2	0.167710636	0.460726728	0.396802164	0.808494484	0.381550555	0.334541599	0.072275262	0.41076265	0.103505098	0.393240646	0.692830962	0.393240646
ARPC5	0.970398111	1.196092048	1.393566173	1.604015513	1.224609813	1.257167628	0.959269692	1.169907945	1.185843776	1.193439102	1.155707038	1.193439102
RGL1	0.005880039	0.008347076	0.021000036	0.0186488	0.006336757	0.011362692	0.005202541	0.004060567	0.008799505	0.009031487	0.012844338	0.009031487
TSEN15	0.202107172	0.193216267	0.28769079	0.243645244	0.175485534	0.198565967	0.196024818	0.190492662	0.198593039	0.217114978	0.164597943	0.217114978
C1orf21	0.256015158	0.272990877	0.510462862	0.160280926	0.028330468	0.298878405	0.229421491	0.185949115	0.162333365	0.396229777	0.012046989	0.396229777
EDEM3	0.088183782	0.081121706	0.101661501	0.136826357	0.095722844	0.111493604	0.086449365	0.110584226	0.109118559	0.087288949	0.103802189	0.087288949
FAM129A	0.115543223	0.163352906	0.190514506	0.172583608	0.113909065	0.182072492	0.180529145	0.138719948	0.095422155	0.193037079	0.139743638	0.193037079
RNF2	0.125455756	0.12135874	0.135947319	0.149535199	0.131644325	0.135382372	0.112044271	0.13066734	0.143373073	0.110930832	0.15284555	0.110930832
TRMT1L	0.044008162	0.04638673	0.077288539	0.084291408	0.074925163	0.039089255	0.034592073	0.059877203	0.082051488	0.062105508	0.090828875	0.062105508
SWT1	0.024226076	0.017861475	0.02463828	0.019645255	0.02463467	0.018543552	0.024484892	0.025059168	0.028825194	0.029188598	0.033239917	0.029188598
IVNS1ABP	0.325881191	0.327924086	0.431973546	0.491339912	0.347197674	0.454394434	0.318840917	0.398178019	0.321551119	0.396216795	0.452952354	0.396216795
PRG4	0.000836432	0	0	0	0.003469986	0.001734195	0.003049757	0.001165112	0.00244169	0.001420161	0	0.001420161
TPR	0.577725545	0.493900483	0.61174053	0.578175148	0.758697982	0.563930222	0.655788311	0.630131051	0.685046933	0.665183533	0.607725598	0.665183533
C1orf27	0.069423952	0.072023612	0.113341265	0.106408976	0.094778009	0.081182287	0.090352662	0.09792074	0.085359597	0.104637343	0.094638855	0.104637343
OCLM	0.002470726	0.001728354	0.002835621	0	0	0.00177952	0	0.001083002	0	0	0	0
PTGS2	0.02378778	0.093214073	0.046047434	0.067296551	0.061096966	0.104865856	0.011031913	0.096293913	0.010995364	0.045981027	0.104935499	0.045981027
PLA2G4A	0.000648359	0.008631633	0.012981838	0.012426309	0.008033848	0.009789018	0	0.007480314	0.00208473	0.004505617	0.007554232	0.004505617
LINC01037	0.001658803	0.003126381	0	0.001669669	0.00127396	0.003093555	0.00340462	0	0.003190733	0	0.001647622	0
RGS18	0.187391622	0.205884561	0.562684976	0.476955762	0.217233034	0.584505094	0.131581272	0.247557906	0.107489488	0.192050894	0.327882641	0.192050894
RGS1	1.331768999	1.051560522	1.451502632	1.336747494	0.81188158	0.990246492	1.1437132	0.981404212	0.790579501	1.393715829	1.145706588	1.393715829
RGS13	0.00126639	0.002380494	0.00258909	0.001594682	0.004062436	0.00489759	0.002823919	0.001419305	0.002317647	0.003603659	0.005288496	0.003603659
RGS2	1.18642394	1.334739642	1.426090161	1.830662892	1.148631819	1.157935391	0.743125312	1.345414399	0.612658046	1.243162318	1.450219984	1.243162318
UCHL5	0.189501325	0.178612949	0.282757764	0.20085059	0.181004641	0.212373828	0.197392405	0.221585378	0.225542475	0.22875921	0.207617699	0.22875921
TROVE2	0.373264473	0.356094111	0.425940976	0.319701615	0.310652325	0.334031169	0.374685523	0.41085089	0.452437503	0.433888098	0.325866444	0.433888098
RP11-101E13.5	0.005774375	0.006179256	0.008870125	0.002001233	0.00487417	0.007174271	0.008905635	0.005030436	0.008075336	0.004686248	0.00246145	0.004686248
GLRX2	0.061154051	0.073473453	0.14040349	0.144445212	0.093315517	0.070889809	0.063436345	0.076767536	0.071440895	0.080269931	0.095614108	0.080269931
CDC73	0.21432576	0.195052149	0.248352855	0.243173378	0.209670169	0.197009974	0.20863439	0.218953039	0.24114188	0.247182183	0.246300079	0.247182183
B3GALT2	0.002265826	0.004731218	0.003909562	0.001956715	0.003030055	0.005619736	0	0.005731733	0.005616574	0	0.011719557	0
RP11-563D10.1	0.001781344	0.003327808	0	0	0.001483637	0.003214665	0.002697892	0	0	0.002040618	0.002621333	0.002040618
RP11-476B1.1	0.000995416	0	0.002019009	0.001092783	0.001014644	0.004651091	0	0.007056673	0.001299848	0	0	0
CFH	0.033422163	0.032948828	0.03834614	0.040352572	0.022694241	0.026497075	0.029310368	0.034700699	0.029083543	0.00979141	0.052175095	0.00979141
ASPM	0.002428465	0.001511522	0.012843667	0.012038859	0.002148773	0.001659957	0.002681451	0.005522334	0.003037367	0.001422823	0.00520347	0.001422823
ZBTB41	0.031557199	0.018201829	0.028097008	0.022845856	0.028267735	0.027622318	0.023981775	0.036632622	0.03791998	0.036948579	0.030722601	0.036948579
CRB1	0.005099541	0.013095334	0.008736134	0.005241139	0.012549935	0.009827946	0.018141191	0.019441815	0.013144129	0.024415316	0.007725036	0.024415316
DENND1B	0.145197321	0.135132587	0.182613425	0.14526645	0.10472147	0.143910317	0.148814769	0.131217615	0.134841316	0.16225228	0.12360032	0.16225228
C1orf53	0.004345809	0.009242111	0.011909683	0.015388826	0.006882985	0.013037375	0.003907819	0.009381574	0.002429874	0.007347065	0.008323015	0.007347065
NEK7	0.200691835	0.188551988	0.260540819	0.270204237	0.192463916	0.236190205	0.18753199	0.225880946	0.270421553	0.205343817	0.234437308	0.205343817
PTPRC	1.653908939	1.632126886	2.021015574	1.915394519	1.746357627	1.623552398	1.746680371	1.882800042	2.004279934	1.917437694	1.747386387	1.917437694
RP11-553K8.5	0.001308738	0	0	0.003355479	0	0	0	0	0	0	0	0
MIR181A1HG	0.03438401	0.039189059	0.065400424	0.084571787	0.040675465	0.067566076	0.03367903	0.050726319	0.054608522	0.095152231	0.028644077	0.095152231
ZNF281	0.222503302	0.23644922	0.226255233	0.248290142	0.192460926	0.203938	0.179480424	0.216390989	0.233054986	0.268784561	0.201556173	0.268784561
KIF14	0.001762378	0.000772645	0.002244568	0.001978151	0.000487889	0.000951708	0.002013124	0.001915092	0.001394141	0.002766428	0	0.002766428
DDX59	0.08836789	0.088057762	0.118070636	0.107122805	0.106810193	0.100389608	0.1001377	0.086968453	0.087752639	0.094619421	0.116118081	0.094619421
CAMSAP2	0.006734991	0.008220372	0.01326582	0.017705041	0.011753152	0.013921415	0.009567156	0.013972036	0.016268095	0.012942005	0.012988301	0.012942005
C1orf106	0.00394053	0.001958839	0.002362662	0.001004838	0.001720015	0.00283489	0.003720052	0	0.002624623	0.002330049	0.003179779	0.002330049
KIF21B	0.07292741	0.06773746	0.079300838	0.046866878	0.049411085	0.062578421	0.088383175	0.042528941	0.050013077	0.079162509	0.04491534	0.079162509
ASCL5	0.002357603	0	0	0	0	0	0	0.002329322	0.003858663	0.003444624	0	0.003444624
TMEM9	0.108959635	0.08743491	0.104557529	0.102633143	0.094023151	0.106089769	0.082585362	0.101486362	0.101252546	0.107677239	0.10388872	0.107677239
PHLDA3	0.003297502	0.006974875	0.01802028	0.060602321	0.014446817	0.004155731	0.005656136	0.001640423	0.003518539	0.001754342	0.008027813	0.001754342
CSRP1	0.162924983	0.194796704	0.234403545	0.265368186	0.195054477	0.168753349	0.142442721	0.151960119	0.128922637	0.181213168	0.183758332	0.181213168
RP11-134G8.7	0.008303324	0.004327812	0.004182528	0.006561556	0.009651675	0.006960114	0.005682071	0.007477558	0.004329304	0.004133999	0.003830816	0.004133999
RPS10P7	0.017319886	0.014911201	0.021553165	0.017457919	0.025000012	0.032882892	0.049043946	0.03052179	0.018286645	0.015037752	0.023935709	0.015037752
NAV1	0.006114769	0.008294956	0.011731158	0.011052488	0.007135853	0.007116465	0.007775286	0.010440144	0.008192709	0.009058178	0.007752348	0.009058178
IPO9-AS1	0.008874336	0.011146142	0.007274831	0.006717417	0.007542386	0.011061927	0.005524079	0.010077906	0.007928398	0.012105188	0.008959074	0.012105188
IPO9	0.128385773	0.103651817	0.12611318	0.100679396	0.119324022	0.122464285	0.11516411	0.099665139	0.130408477	0.125856144	0.118521259	0.125856144
SHISA4	0.005263386	0.010141631	0.011168116	0.032691356	0.009435556	0.006544705	0.005795368	0.006524979	0.001459224	0.012550387	0.00464744	0.012550387
TIMM17A	0.267411601	0.251711829	0.346594834	0.3238748	0.273854993	0.243488802	0.22495231	0.294228035	0.21422303	0.259111058	0.251012834	0.259111058
RNPEP	0.240378106	0.291708581	0.256354496	0.398214039	0.294543374	0.253495623	0.167514226	0.307441225	0.171751912	0.197677365	0.228516844	0.197677365
ELF3	0.001539299	0.003378183	0.002719586	0.003057047	0.00105858	0.001195328	0.001753062	0.001943546	0.003145128	0.007641022	0.001904866	0.007641022
ARL8A	0.093083897	0.147014617	0.167973397	0.184163467	0.103312791	0.121350768	0.134525504	0.113880223	0.071657812	0.163140397	0.155219436	0.163140397
PTPN7	0.609726932	0.517012502	0.727578167	0.479505557	0.363925735	0.554168304	0.683596321	0.49580117	0.44021187	0.661542908	0.398530665	0.661542908
LGR6	0.015958119	0.015010291	0.046233825	0.011636802	0.002843681	0.014645347	0.014447868	0.016061618	0.013562074	0.028382685	0	0.028382685
UBE2T	0.021294413	0.017685124	0.034494833	0.046501608	0.03978507	0.026308947	0.023393837	0.027156797	0.049735446	0.025768163	0.037486719	0.025768163
PPP1R12B	0.033783031	0.034833142	0.045394299	0.041227082	0.034008128	0.040569616	0.052118285	0.039615955	0.045164723	0.043056203	0.035652675	0.043056203
KDM5B	0.077588762	0.057663503	0.055458266	0.063119448	0.055648326	0.057499234	0.073372971	0.069808744	0.066346759	0.083842068	0.059553996	0.083842068
PCAT6	0.005176812	0.006443703	0.001710663	0.004249908	0.004909248	0.004034725	0.003683375	0.004934575	0.004655739	0.007101262	0	0.007101262
RABIF	0.240841965	0.274032268	0.343491491	0.386936269	0.228590634	0.240556519	0.276470023	0.271913319	0.210238857	0.262286616	0.269717841	0.262286616
KLHL12	0.079348608	0.084635744	0.124416736	0.097477192	0.09028456	0.080518258	0.073631355	0.074583897	0.067369471	0.099506395	0.102053377	0.099506395
ADIPOR1	0.389302342	0.448437717	0.527727984	0.603373278	0.398246505	0.457560148	0.365022461	0.429632286	0.336443265	0.419670262	0.457569469	0.419670262
CYB5R1	0.156019856	0.148246962	0.15267338	0.18418793	0.184110052	0.18237684	0.145579954	0.158346708	0.157802881	0.141153662	0.181353878	0.141153662
TMEM183A	0.379996128	0.410629154	0.463880475	0.440755443	0.379320008	0.392734273	0.370853194	0.409833064	0.348413053	0.417913767	0.384825028	0.417913767
RP11-134P9.3	0.018372091	0.035561695	0.032118796	0.046517894	0.021638953	0.025690421	0.024599258	0.026873537	0.024436369	0.028504316	0.031376155	0.028504316
LINC01136	0.007041687	0.007491949	0.018053878	0.015047443	0.004103623	0.003301454	0.004288304	0.008358085	0.003027636	0.007755858	0.011116568	0.007755858
BTG2	1.743226531	1.527900473	1.51350064	1.345642803	1.438444746	1.601053361	1.660607468	1.497160491	1.355102444	1.728749378	1.798943344	1.728749378
ATP2B4	0.162430355	0.199081869	0.253831703	0.166378702	0.110722885	0.194580889	0.225700279	0.154426248	0.128950432	0.178887489	0.154121596	0.178887489
LAX1	0.112129763	0.093045644	0.126522845	0.115376567	0.11572505	0.119829979	0.172942261	0.118468297	0.142911267	0.129447139	0.064361142	0.129447139
ZC3H11A	0.262416729	0.260077851	0.329373516	0.297483791	0.21980764	0.24804897	0.253146298	0.2820866	0.316022486	0.324508162	0.29647577	0.324508162
ZBED6	0.126810701	0.101624158	0.093106891	0.090708952	0.097455398	0.100045891	0.132932189	0.147561505	0.143842756	0.141097302	0.097194968	0.141097302
SNRPE	0.777100092	0.823092189	0.923256552	0.95171226	0.880575601	0.884240167	0.819612645	0.861115392	0.801125841	0.803449195	0.901661039	0.803449195
SOX13	0.014366014	0.014974092	0.022289894	0.006187419	0.004330637	0.008755437	0.014643355	0.007458454	0.005539183	0.018227671	0.003433337	0.018227671
ETNK2	0.015856384	0.009016964	0.009272655	0.002681594	0.006309872	0.004737306	0.00842069	0.010098424	0.00802139	0.00929155	0.00548052	0.00929155
KISS1	0.064148876	0	0	0	0	0	0	0	0	0	0	0
GOLT1A	0.005035284	0.001518921	0.002204539	0.001955033	0.002186834	0	0.000982142	0.001727884	0.003337357	0.001875645	0.004633976	0.001875645
PPP1R15B	0.267155641	0.311577789	0.381113946	0.421450261	0.245586549	0.252893299	0.247588021	0.322624228	0.185701129	0.391694593	0.472436677	0.391694593
PIK3C2B	0.026206522	0.023548245	0.027593552	0.011323244	0.019389222	0.018591826	0.032413912	0.022142591	0.026406184	0.015026269	0.022209023	0.015026269
MDM4	0.664483294	0.686300671	0.634599522	0.571684298	0.536645571	0.56587733	0.620925058	0.76031237	0.76756929	0.685203585	0.621317835	0.685203585
RP11-430C7.4	0.005601002	0.002162957	0.007361739	0.00593803	0.006480516	0.006982189	0.007258279	0.012684803	0.010380116	0.006464798	0.007628978	0.006464798
LRRN2	0.001503285	0	0.0008712	0.001481631	0.001210899	0	0.002434627	0.001174303	0.001474005	0.002809365	0	0.002809365
RP11-430C7.5	0.006545515	0.00342973	0.00102054	0.003449866	0.0012253	0.002673607	0.002693021	0.002091946	0.001687906	0.002695375	0.001887691	0.002695375
NFASC	0.001044617	0	0	0	0	0	0.001592623	0	0	0.003388033	0	0.003388033
TMEM81	0.002780723	0.005496953	0.003391155	0.009845363	0.000717335	0.0017618	0.00199556	0.00532042	0.0064999	0.003125309	0.00678526	0.003125309
RBBP5	0.142771926	0.110721849	0.173998411	0.12860859	0.10669443	0.152165109	0.165525455	0.143927516	0.159738015	0.162575439	0.151614798	0.162575439
DSTYK	0.12504705	0.095782603	0.098285208	0.08740325	0.109614927	0.099865673	0.122392456	0.11472376	0.112321551	0.125106455	0.107774825	0.125106455
TMCC2	0.007160818	0.004988107	0.028214776	0.030762131	0.010681649	0.030678746	0.010646342	0.005333912	0.00645618	0.003203488	0	0.003203488
NUAK2	0.080352283	0.078084976	0.053390343	0.05227037	0.096307213	0.055742671	0.0768819	0.094956171	0.104131693	0.095338872	0.060755125	0.095338872
RP11-576D8.4	0.001558671	0.001446634	0	0	0	0.002466497	0.001747703	0.001751503	0	0	0	0
CDK18	0.006541907	0.005916362	0.014102454	0.008604504	0.007889844	0.002501766	0.00384526	0.005660307	0.006194178	0.0106663	0.007092853	0.0106663
MFSD4	0.011633993	0.007223305	0.005457781	0	0.00814581	0.002036549	0.012337004	0.009535116	0.009955583	0.008143085	0.005243239	0.008143085
ELK4	0.237855195	0.182897439	0.229591008	0.194885536	0.200647667	0.235729533	0.235852405	0.245838658	0.275020279	0.241763586	0.184296592	0.241763586
SLC45A3	0.001212954	0.001509225	0.003712996	0	0.001324342	0.006126936	0.001592578	0.004893649	0.004660375	0	0	0
NUCKS1	0.624220298	0.488190201	0.670846231	0.45994296	0.546287328	0.541088582	0.588450351	0.654469564	0.723443914	0.69527626	0.568118757	0.69527626
AC119673.1	0.001156553	0	0.001828542	0	0	0.001497511	0	0	0	0	0	0
RAB7L1	0.26775052	0.287342859	0.478864036	0.324912551	0.258389459	0.31136661	0.333284814	0.274471412	0.241050527	0.39285841	0.280846884	0.39285841
SLC41A1	0.043647605	0.041177011	0.042985006	0.029364955	0.036713285	0.038793904	0.052587084	0.036725581	0.051924523	0.047230133	0.029163495	0.047230133
PM20D1	0.004146355	0.003448173	0.004731605	0.006060145	0.004620479	0.003268471	0.002295569	0.001373263	0.003747272	0	0	0
RP11-312O7.2	0.00681473	0.006989512	0.008801749	0.013248595	0.00693121	0.006351779	0.00870072	0.003248827	0.004870518	0.002612359	0.00325434	0.002612359
FAM72A	0.007629836	0.017367896	0.026780179	0.050536691	0.014956039	0.012870682	0.004340895	0.007181141	0.004979893	0.012190006	0.016995566	0.012190006
C1orf186	0.008625483	0.015479453	0.009606488	0.004925621	0.013753026	0.030645689	0.015384043	0.025523565	0.009874621	0.001892369	0.015749642	0.001892369
RP11-38J22.6	0.000639073	0	0	0	0	0.001846771	0.001208554	0.0041546	0.001009661	0	0.001366529	0
SRGAP2	0.095253063	0.116284567	0.178190455	0.252674809	0.094935738	0.106520984	0.083311635	0.104786269	0.070725337	0.137040205	0.14574007	0.137040205
IKBKE	0.16850746	0.170545733	0.278598327	0.199631448	0.17891803	0.144435986	0.185777779	0.158141705	0.208357896	0.16630178	0.206664473	0.16630178
RP11-534L20.5	0.001635983	0.006440229	0	0.000758475	0.003996923	0.00324245	0	0.003131081	0.004872092	0	0.001587332	0
RASSF5	0.757652462	0.713254959	0.851847066	0.72980261	0.722010854	0.731699798	0.718396091	0.714096883	0.782270218	0.7794084	0.759328133	0.7794084
EIF2D	0.249682739	0.191541426	0.160625918	0.117718097	0.203726969	0.225778604	0.209777054	0.196047706	0.211408093	0.183090437	0.181769675	0.183090437
RP11-343H5.6	0.001924631	0.00413683	0	0.001239317	0.001468156	0	0.001976156	0.000857531	0	0.004241526	0.003761227	0.004241526
DYRK3	0.007031734	0.005532728	0.006514747	0.005237459	0.005526858	0.009595975	0.007258972	0.004225822	0.002809255	0.006407984	0.016244708	0.006407984
MAPKAPK2	0.165080769	0.203271262	0.20176711	0.200462698	0.124502382	0.173720843	0.186673214	0.169381004	0.088944757	0.158252634	0.149165644	0.158252634
IL10	0.008195622	0.017515052	0.015551874	0.017886255	0.008055751	0.017489398	0.004225927	0.00928288	0.001745338	0.008955707	0.01228842	0.008955707
IL19	0.002659621	0.00130168	0.002742732	0.004710206	0.00032417	0.002609188	0	0.000923304	0.000541838	0.004981459	0.002347195	0.004981459
IL24	0.003920096	0.003381854	0.003380376	0	0.002868906	0.004557601	0.004907031	0.002389167	0.002574174	0.005201067	0.006858259	0.005201067
FAIM3	0.604414154	0.451654285	0.474849018	0.257915324	0.58167879	0.504690415	0.616991137	0.505289954	0.63944624	0.523473053	0.44072191	0.523473053
YOD1	0.037559139	0.047396863	0.040560287	0.043067239	0.026669612	0.032418981	0.021875064	0.034668447	0.029591113	0.0469608	0.029585202	0.0469608
PFKFB2	0.007116007	0.018165893	0.011288449	0.007011514	0.013078251	0.028386631	0.004654782	0.020613582	0.006793877	0.007370219	0.013301456	0.007370219
C4BPB	0.005802384	0	0.004733699	0.001535823	0.00714508	0.001225782	0.003102614	0.002645499	0.003716124	0.002073156	0.003921386	0.002073156
CD55	0.617737067	0.673930114	0.687946451	0.918719334	0.871427444	0.753657395	0.605285934	0.715567654	0.582615711	0.793428245	0.965446169	0.793428245
CR2	0.007992957	0.011057547	0.005876645	0.001589698	0.025392267	0.005316113	0.015231784	0.009697154	0.007173829	0.01920431	0.009485938	0.01920431
CR1	0.014089248	0.050806336	0.019923272	0.05153662	0.044980729	0.03211923	0.027920261	0.030714461	0.008389057	0.036649947	0.05547726	0.036649947
CD46	0.402605771	0.393399916	0.456319749	0.515754809	0.43684273	0.351511208	0.365602478	0.451927777	0.466436117	0.414860983	0.476289315	0.414860983
CD34	0.002466499	0.002584965	0.000398166	0.000641022	0.001144704	0.003952148	0.001372837	0.00249345	0.002201299	0	0	0
PLXNA2	0.005903514	0.006813207	0.011821717	0.019781155	0.004060613	0.002092503	0.00220606	0.004251939	0.002387822	0.006947389	0.009456316	0.006947389
LAMB3	0.001490843	0.000462062	0.001290672	0.003222023	0.001766105	0.00245982	0.000623203	0.005596099	0.002186884	0.005499222	0.004084027	0.005499222
RP1-28O10.1	0.019838195	0.025452442	0.02239256	0.01383898	0.011422936	0.021068721	0.013814832	0.013709872	0.014822645	0.01896163	0.012212476	0.01896163
G0S2	0.343014894	0.541449944	0.286972755	0.613739047	0.435269884	0.423093106	0.079329547	0.756592911	0.070893237	0.775474039	0.701612335	0.775474039
HSD11B1	0.00394748	0.002423328	0.004970665	0.00195273	0.003783557	0.007730715	0.004921514	0.001939513	0.002648191	0.001789892	0.00867193	0.001789892
TRAF3IP3	1.05345876	0.851403581	1.197732335	0.988708261	1.180977558	1.081143366	1.081693975	1.062981128	1.390671307	1.143837296	1.122367214	1.143837296
C1orf74	0.00140144	0	0	0	0.001683009	0.001903766	0	0.001971237	0.001642721	0.003495392	0	0.003495392
DIEXF	0.052955787	0.034653837	0.069268057	0.052313241	0.045366216	0.055517397	0.051615289	0.050418053	0.06647487	0.052045717	0.056493788	0.052045717
HHAT	0.015715075	0.010156216	0.012006219	0.00536268	0.010541977	0.007272198	0.013808413	0.009144289	0.007592715	0.004056578	0.009514049	0.004056578
RCOR3	0.138928748	0.126002404	0.155640958	0.127018677	0.151649362	0.124339948	0.113793313	0.134508355	0.14274681	0.146295335	0.144631197	0.146295335
TRAF5	0.190172519	0.15411718	0.187887669	0.128780798	0.190282103	0.149142262	0.202634072	0.167996092	0.185617542	0.186337333	0.163248456	0.186337333
SLC30A1	0.056963737	0.098003516	0.1039028	0.127968392	0.04562768	0.06928113	0.059747168	0.069898581	0.031418653	0.079687662	0.093321495	0.079687662
LPGAT1	0.136692933	0.201749672	0.198152728	0.187593099	0.145684655	0.219202766	0.155206573	0.227099865	0.105958611	0.201572422	0.196228388	0.201572422
INTS7	0.032937153	0.02625166	0.067331409	0.058877925	0.03115746	0.035708071	0.023063259	0.030835307	0.029321023	0.041442605	0.027791309	0.041442605
DTL	0.001404862	0	0.004849064	0.003865715	0.000614744	0	0.001009293	0.001933097	0.001177821	0.000611695	0.000901422	0.000611695
PPP2R5A	0.309439279	0.343050104	0.418553746	0.385487736	0.295050043	0.328018695	0.335343692	0.342695665	0.343840445	0.365737175	0.340646686	0.365737175
RP11-384C4.7	0.001316496	0.002112558	0.003363169	0.002974445	0.002240627	0.002842596	0.001212073	0.002114619	0.003999693	0.002752078	0	0.002752078
TMEM206	0.061761793	0.065337477	0.106688074	0.094431643	0.071872459	0.075432116	0.051772363	0.088920001	0.08371959	0.06722585	0.059415456	0.06722585
NENF	0.443001169	0.445730802	0.442125996	0.440937763	0.425227067	0.46308806	0.388374918	0.428842251	0.4153471	0.40388499	0.398605355	0.40388499
RP11-61J19.4	0.00191391	0.002276992	0.007131581	0.008527014	0.00220261	0.002668207	0	0.001490644	0	0.00131919	0.007200535	0.00131919
ATF3	0.199013049	0.313105803	0.456354779	0.684288482	0.202351495	0.241256529	0.075606541	0.270981828	0.057376244	0.52244251	0.610749497	0.52244251
RP11-338C15.3	0.001072609	0.002827646	0.00209664	0.007231995	0.003058943	0	0	0.000912299	0	0	0	0
BATF3	0.036668777	0.045560423	0.062343917	0.18205855	0.072321037	0.026016262	0.016981152	0.033666182	0.014645053	0.029904304	0.031084753	0.029904304
NSL1	0.232369657	0.205699948	0.333565574	0.313428979	0.267276998	0.225088272	0.207060289	0.247549299	0.287831798	0.24940072	0.301007056	0.24940072
TATDN3	0.090682367	0.090788837	0.132954846	0.149313235	0.108867135	0.109497549	0.081381001	0.089846247	0.085545427	0.12028728	0.122328986	0.12028728
FLVCR1-AS1	0.019001943	0.019253786	0.019510084	0.039390429	0.036555152	0.032978718	0.035028825	0.009582787	0.032555956	0.026167905	0.026141308	0.026167905
FLVCR1	0.035857686	0.054462163	0.044304035	0.050442401	0.039531753	0.045147357	0.054419517	0.049783259	0.039883867	0.044009988	0.034539883	0.044009988
VASH2	0.002627158	0.005064235	0.00267425	0.005119731	0.004081391	0.003577302	0.006634752	0.005231866	0.004743755	0.007257907	0.004099456	0.007257907
ANGEL2	0.158797347	0.127115154	0.185218645	0.150349653	0.125466083	0.1359386	0.157297809	0.135534758	0.146511598	0.128240184	0.144508454	0.128240184
RPS6KC1	0.043469868	0.051493604	0.064071818	0.075299366	0.043192685	0.041781069	0.044581101	0.053765958	0.042692025	0.041772303	0.048576375	0.041772303
SMYD2	0.176498285	0.168518234	0.176049002	0.149839646	0.172023725	0.137323989	0.171044089	0.141842345	0.16406388	0.185028595	0.172131531	0.185028595
PTPN14	0.017444415	0.004383493	0.010395032	0.012395501	0.007591878	0.007605463	0.009551616	0.012392888	0.012905616	0.008485093	0.008602661	0.008485093
CENPF	0.019340136	0.010831512	0.021081969	0.023435082	0.0165262	0.011356427	0.014219104	0.020028461	0.032249823	0.017167511	0.011283537	0.017167511
KCTD3	0.007913874	0.006960021	0.011211575	0.016416293	0.018274215	0.013276618	0.003628643	0.010775995	0.011134033	0.009397696	0.008327532	0.009397696
ESRRG	0.002589873	0	0.002278381	0	0	0	0	0	0	0	0	0
GPATCH2	0.075776113	0.078558498	0.110121526	0.101308449	0.098133346	0.082564475	0.10342186	0.096938792	0.096680894	0.098024239	0.077366227	0.098024239
SPATA17	0.002203258	0	0	0	0.000972562	0.001107985	0	0	0	0	0	0
RRP15	0.17416494	0.136968348	0.205264247	0.16835069	0.181700219	0.169981654	0.19649142	0.185262355	0.217747876	0.176568537	0.168659073	0.176568537
RP11-135J2.4	0.001644097	0	0.00501126	0	0.001033363	0.00574295	0.003128074	0	0.00497931	0	0	0
LYPLAL1	0.112028393	0.125303693	0.167499633	0.171776105	0.159920217	0.131273867	0.12772359	0.155768029	0.132068416	0.127737111	0.148290773	0.127737111
EPRS	0.246139017	0.21084713	0.283650704	0.249789913	0.255855203	0.264140804	0.257140267	0.280930675	0.332660082	0.270754976	0.248912312	0.270754976
BPNT1	0.065817718	0.057282743	0.10858211	0.093978772	0.087457114	0.075344085	0.05399508	0.069104498	0.094174698	0.074302958	0.087019487	0.074302958
IARS2	0.234731097	0.249471163	0.24984578	0.21535317	0.248565958	0.258120054	0.226793224	0.247533371	0.246391983	0.224930892	0.231241243	0.224930892
RAB3GAP2	0.119672184	0.134470441	0.146776806	0.135652703	0.106776072	0.137432222	0.140419359	0.113273137	0.123599344	0.154301437	0.131133762	0.154301437
C1orf115	0.002873788	0.004131226	0.005363554	0.007380847	0.01177162	0.00574878	0.00320833	0.002246549	0.008190452	0.002535327	0.00428286	0.002535327
MARC2	0.003273263	0.006526138	0.00240959	0.008044503	0.01133616	0.000748836	0.009478764	0.004463882	0.003516397	0.00353148	0	0.00353148
MARC1	0.006188951	0.062066932	0.076123062	0.103086639	0.031942498	0.06111686	0.003196117	0.04527059	0.008474126	0.037215651	0.063786432	0.037215651
HLX	0.007716684	0.044463767	0.026884495	0.103821527	0.02005602	0.039052496	0.002778655	0.031026706	0.004519001	0.033271235	0.058160393	0.033271235
DUSP10	0.23827071	0.222531496	0.196496264	0.171856686	0.125574454	0.187835969	0.166850444	0.183179134	0.16182539	0.304915833	0.190622299	0.304915833
TAF1A	0.025118919	0.017596062	0.027248326	0.015160652	0.022282813	0.016857105	0.021845912	0.021024732	0.026267579	0.021280006	0.034045524	0.021280006
RP11-378J18.3	0.009679019	0.006450886	0.011852496	0.005985489	0.009046314	0.014059955	0.014057011	0.010280841	0.012343202	0.0057807	0.012237495	0.0057807
MIA3	0.216640958	0.226507476	0.286890165	0.248170176	0.225204231	0.234805534	0.243692625	0.27296628	0.31448724	0.258738524	0.232678238	0.258738524
RP11-378J18.8	0.012604997	0.006846612	0.009951245	0.013236559	0.007498606	0.009975919	0.013546589	0.009211757	0.012178265	0.010078901	0.008786238	0.010078901
AIDA	0.340160495	0.293215599	0.326468408	0.295100572	0.307587136	0.292302024	0.356720025	0.303799264	0.296881928	0.31961409	0.329950539	0.31961409
BROX	0.311572473	0.258066376	0.370020016	0.394000764	0.246577299	0.308956707	0.22944164	0.301647004	0.282030167	0.285195803	0.25888874	0.285195803
FAM177B	0.011938972	0.008398659	0	0.001217125	0.002676813	0.007571517	0.018594331	0.003835363	0	0.006586977	0	0.006586977
RP11-452F19.3	0.092222577	0.092826687	0.068810592	0.068788881	0.090338231	0.108435446	0.096518245	0.095369688	0.089395157	0.085361665	0.079401919	0.085361665
DISP1	0.019401179	0.010799678	0.012889562	0.008592299	0.011529288	0.01149342	0.019632033	0.015237385	0.013014279	0.017233766	0.011353309	0.017233766
TLR5	0.020955413	0.042325714	0.050760072	0.079314313	0.040564923	0.03629371	0.00440314	0.032240748	0.017819149	0.031046792	0.075597344	0.031046792
SUSD4	0.025748594	0.019380134	0.018515002	0.036081226	0.064574606	0.050017649	0.018099539	0.019614543	0.049074893	0.032246861	0.029680734	0.032246861
CAPN2	0.728608177	0.747772622	1.092748	1.042899025	0.661597745	0.723697057	0.625119516	0.671595706	0.566393156	0.863236467	0.805520633	0.863236467
TP53BP2	0.077922119	0.080683928	0.106642064	0.089002513	0.068612782	0.096556869	0.067960962	0.080232657	0.061818247	0.087862602	0.082061038	0.087862602
RP11-504P24.8	0.009652152	0.010199146	0.013092329	0.013714098	0.015013301	0.012097217	0.007436942	0.00586046	0.005732571	0.010737433	0.010088127	0.010737433
RP11-504P24.4	0.003155311	0.002733358	0.002606307	0.001583965	0.001718647	0.005953618	0.002254543	0.002232364	0.00173071	0.005337076	0	0.005337076
RP11-504P24.6	0.011093817	0.005993578	0.004522298	0.005571173	0.002015749	0.004937219	0.004211719	0.002170793	0.002175346	0.001199015	0.003711201	0.001199015
FBXO28	0.106494588	0.101004751	0.109549096	0.094375258	0.086260829	0.103101995	0.113361588	0.107156999	0.08508731	0.130544632	0.103132656	0.130544632
DEGS1	0.358538868	0.314373996	0.386023713	0.321395306	0.315024049	0.265737581	0.340484406	0.310985125	0.361014688	0.332720002	0.331446343	0.332720002
NVL	0.062038989	0.060811993	0.097530929	0.080068137	0.071863297	0.07837001	0.078973881	0.07167374	0.097780125	0.084126153	0.09635595	0.084126153
CNIH4	0.276930863	0.313269251	0.53745163	0.778787098	0.374809913	0.322709713	0.243679707	0.289367876	0.290701136	0.36065451	0.434598355	0.36065451
WDR26	0.176187994	0.258458126	0.258780323	0.302951231	0.174567352	0.234790736	0.186225424	0.201202094	0.149837601	0.222591383	0.247002641	0.222591383
CNIH3	0.006929538	0.008571326	0.007685663	0.008954199	0.007293226	0.009115053	0.010724786	0.011517587	0.009990367	0.011530205	0.007209331	0.011530205
DNAH14	0.006240437	0.004162539	0.007143482	0.004729879	0.003851634	0.005619302	0.008003008	0.0020299	0.00599501	0.011290021	0.003693594	0.011290021
LBR	0.359834754	0.313554425	0.486244648	0.420335388	0.424897597	0.412961817	0.385669329	0.416650191	0.568290319	0.374040708	0.450209214	0.374040708
ENAH	0.003781446	0.005230199	0.001850713	0.00301417	0.002681369	0	0.00240326	0.005030484	0.005354784	0.006550414	0.00191683	0.006550414
SRP9	0.797028861	0.779812895	1.059716452	1.018706808	0.905417919	0.832417703	0.825844247	0.833710329	1.000625051	0.856688508	0.948862529	0.856688508
EPHX1	0.01674019	0.035894941	0.021379343	0.059680652	0.025844628	0.026058442	0.007607902	0.026158986	0.014327681	0.03152702	0.01863247	0.03152702
RP11-285F7.2	0.064650864	0.044424058	0.05186851	0.037972117	0.059826276	0.066864354	0.078564142	0.062238245	0.071299187	0.04806982	0.069407543	0.04806982
TMEM63A	0.367197351	0.230639826	0.294540519	0.200421145	0.343378633	0.332445402	0.379137219	0.333049111	0.42333311	0.312270088	0.3531348	0.312270088
PYCR2	0.259671149	0.227237415	0.357066731	0.291701578	0.380868402	0.335252087	0.287218916	0.336915704	0.39296845	0.308061813	0.33448995	0.308061813
SDE2	0.210631596	0.176977534	0.175214344	0.144457515	0.131557646	0.13649981	0.17094204	0.214008585	0.142020907	0.220166417	0.172326397	0.220166417
RP11-396C23.4	0.001376733	0.000867491	0	0	0	0.000776291	0	0.001203412	0	0	0.00335908	0
H3F3A	2.29800423	2.587414218	2.437053306	2.590617985	2.42999122	2.528779118	2.2702919	2.494476458	2.128723924	2.424730826	2.533032687	2.424730826
ACBD3	0.087412205	0.10380166	0.124850847	0.129170151	0.099320942	0.113008807	0.110919122	0.113457355	0.120856439	0.139159665	0.118334151	0.139159665
MIXL1	0.000380335	0	0.00221461	0.0021003	0.002506114	0.000204319	0.003307065	0	0	0	0	0
LIN9	0.021988515	0.017389757	0.015594403	0.012519838	0.014277354	0.02533393	0.016264443	0.021514059	0.031889994	0.019203451	0.01883005	0.019203451
PARP1	0.423367463	0.35467522	0.525956794	0.406981322	0.467140653	0.405255492	0.45708667	0.492796326	0.567753661	0.485540187	0.408294976	0.485540187
ITPKB	0.218565037	0.174704648	0.174329493	0.12612356	0.198161674	0.227993246	0.285453622	0.199074534	0.206963418	0.242255568	0.189944005	0.242255568
ITPKB-AS1	0.025101641	0.021368782	0.018761859	0.010045517	0.014299753	0.028554019	0.02041627	0.027809265	0.028285397	0.021139634	0.020435673	0.021139634
PSEN2	0.018915656	0.022034766	0.038260017	0.037180503	0.015365273	0.014920991	0.014573942	0.024573409	0.011720671	0.021143425	0.012305518	0.021143425
ADCK3	0.119760382	0.138298354	0.155182033	0.124102706	0.144715112	0.127994421	0.122939622	0.132414423	0.175540398	0.114765289	0.148715246	0.114765289
CDC42BPA	0.002206765	0.003625913	0.007038574	0.01176817	0.002752014	0.011351364	0.000867259	0.007573697	0.001647618	0.005553165	0.002241383	0.005553165
CTD-2090I13.1	0.018020169	0.006492196	0.008700141	0.009549267	0.013865614	0.011376633	0.019212699	0.009896727	0.010340531	0.011377484	0.014098818	0.011377484
ZNF678	0.027433098	0.03322817	0.03861909	0.024810566	0.030670875	0.022433565	0.036726895	0.028685301	0.023276267	0.038819895	0.022557848	0.038819895
SNAP47	0.138974107	0.135678985	0.230023194	0.163788908	0.150428846	0.138060218	0.175104987	0.144688156	0.149701504	0.152844603	0.133380075	0.152844603
JMJD4	0.066829204	0.069881042	0.085372697	0.06820021	0.081052579	0.056232401	0.067218285	0.066719839	0.067298893	0.074320922	0.073965232	0.074320922
ARF1	1.074400683	1.163907697	1.242018943	1.275981092	1.021638492	1.140732495	1.043504581	1.107081173	0.982608668	1.143710927	1.060252749	1.143710927
C1orf35	0.180028972	0.157567889	0.199523715	0.198988629	0.198024577	0.17592971	0.174697353	0.181704114	0.225864324	0.173913433	0.202458062	0.173913433
MRPL55	0.479886915	0.490508994	0.495147112	0.528034692	0.475085644	0.425121442	0.424360086	0.470638633	0.410161392	0.471782023	0.437014613	0.471782023
GUK1	1.270808258	1.295205122	1.367822831	1.34239428	1.164206166	1.314072208	1.220591477	1.177680006	1.027154477	1.249760722	1.146255795	1.249760722
IBA57	0.115187546	0.085729686	0.108058108	0.103812376	0.067334377	0.121472515	0.134278495	0.105354702	0.08463231	0.09960313	0.101068905	0.09960313
C1orf145	0.005152252	0.004202838	0	0	0.002523131	0.001728398	0.002943316	0.005663068	0.003358885	0.004195453	0.003665935	0.004195453
OBSCN	0.028276432	0.012349679	0.012250469	0.005822392	0.024084335	0.016078107	0.024289036	0.02163729	0.030090872	0.016493076	0.014692882	0.016493076
TRIM11	0.144839867	0.136919963	0.191036148	0.156722897	0.138128955	0.139124248	0.142548395	0.124921978	0.123457156	0.181881078	0.149432677	0.181881078
TRIM17	0.002955058	0.002633461	0.003330914	0	0	0.002523816	0.002365189	0.001697158	0.002031386	0	0.003392364	0
HIST3H2A	0.022301905	0.008974133	0.028142339	0.020588282	0.011455777	0.04613026	0.019032376	0.003077575	0.003768247	0.009273577	0.012318538	0.009273577
HIST3H2BB	0.000649429	0	0.002366082	0.001265379	0.001365803	0	0	0	0.000704354	0	0	0
RNF187	0.319439006	0.124288155	0.173633636	0.184610778	0.161734449	0.238813781	0.293981206	0.177576612	0.091963907	0.104059974	0.131364873	0.104059974
RHOU	0.022305914	0.041548463	0.045958515	0.065192574	0.036866279	0.023742267	0.010270847	0.025609824	0.012728345	0.026546748	0.049008596	0.026546748
RAB4A	0.375250601	0.377982966	0.338549678	0.35734198	0.379576596	0.404767589	0.36438894	0.354254354	0.316364338	0.357311595	0.318042477	0.357311595
RP4-803J11.2	0.002925004	0.001559413	0.001434658	0.005066498	0.002127397	0.007948308	0.00314814	0.002130568	0.00354329	0.0043261	0	0.0043261
CCSAP	0.040622917	0.046763789	0.034047623	0.059583024	0.040800266	0.043119589	0.035833751	0.043530618	0.024879999	0.062927241	0.044249854	0.062927241
NUP133	0.060220036	0.046272335	0.077902713	0.05699675	0.063053245	0.063121606	0.057014218	0.066697981	0.077865629	0.055922982	0.065189152	0.055922982
ABCB10	0.038116156	0.043100841	0.039336109	0.065297753	0.034731376	0.052011371	0.040099752	0.041268958	0.027865879	0.054084677	0.039779044	0.054084677
TAF5L	0.03506009	0.04721096	0.050866549	0.049404823	0.038924804	0.050780113	0.048371608	0.047219919	0.031323923	0.047215667	0.044342264	0.047215667
URB2	0.024760587	0.022341502	0.034598342	0.033073434	0.028329871	0.029530681	0.03035185	0.029585145	0.034090222	0.033581026	0.028159398	0.033581026
GALNT2	0.115580721	0.142672708	0.141309626	0.169497262	0.112743888	0.216256735	0.092419688	0.135158844	0.087391819	0.146708055	0.109903637	0.146708055
RP5-956O18.3	0.001573516	0	0.002844891	0	0	0	0	0	0	0	0	0
COG2	0.131900605	0.090114512	0.158946308	0.119665855	0.131663327	0.120831931	0.109052888	0.152978669	0.164863934	0.15297905	0.126477969	0.15297905
C1orf198	0.016421539	0.013898999	0.031555699	0.014637977	0.016846593	0.026108172	0.016008899	0.021016648	0.014898993	0.010288228	0.019849473	0.010288228
TTC13	0.082990988	0.077562667	0.124154661	0.098083015	0.078127207	0.098319479	0.091861768	0.09655327	0.075716869	0.096429546	0.066323065	0.096429546
ARV1	0.091868809	0.089401755	0.148321843	0.151396999	0.139316603	0.098758632	0.091780053	0.087466974	0.140497094	0.109938926	0.124487916	0.109938926
FAM89A	0.020037117	0.021702069	0.011464714	0.029216689	0.021665543	0.024558447	0.032060982	0.0198824	0.031991392	0.009763969	0.028781223	0.009763969
C1orf131	0.180380052	0.169024831	0.249760652	0.22112686	0.233181145	0.193253921	0.175743406	0.209117728	0.289351646	0.185269147	0.219543422	0.185269147
GNPAT	0.164825475	0.206358894	0.248820791	0.229423203	0.209348186	0.217497312	0.214573673	0.23437612	0.221529977	0.214919809	0.193752897	0.214919809
EXOC8	0.052242756	0.063666	0.051463811	0.064325004	0.046721691	0.032582378	0.055099493	0.048059864	0.045098317	0.045212639	0.050288626	0.045212639
SPRTN	0.208818494	0.16844605	0.168468106	0.138893246	0.170223745	0.164533806	0.203975678	0.16808818	0.155247075	0.193986001	0.153993901	0.193986001
EGLN1	0.243743983	0.216448796	0.241737079	0.21992635	0.196809804	0.212628819	0.234848772	0.221799088	0.232018234	0.219280123	0.228974549	0.219280123
RP11-295G20.2	0.055235019	0.126994973	0.080685475	0.142498554	0.088896085	0.07831683	0.02853058	0.07023964	0.047811867	0.063332925	0.087981891	0.063332925
TSNAX	0.268119053	0.244635458	0.358705075	0.332281362	0.301037125	0.262639081	0.219137767	0.285960386	0.309584502	0.263254969	0.299334952	0.263254969
DISC1	0.040460498	0.043356547	0.044990177	0.055733431	0.042978316	0.039826543	0.040201239	0.042579877	0.030693665	0.046992359	0.062267904	0.046992359
SIPA1L2	0.013446324	0.023287262	0.011095154	0.022603525	0.012850213	0.008993187	0.005412796	0.00757319	0.004540627	0.013119541	0.02131077	0.013119541
MAP10	0.008097241	0.009827843	0.00715792	0.008451007	0.016627798	0.011627943	0.004966989	0.015048873	0.010895783	0.008745754	0.012363129	0.008745754
NTPCR	0.126488921	0.142296716	0.164190456	0.129208992	0.190640833	0.181787024	0.11770912	0.161916603	0.129358859	0.131847924	0.111874719	0.131847924
PCNXL2	0.048615614	0.047360345	0.047494112	0.036936496	0.042676016	0.053301277	0.064386226	0.04009397	0.047441706	0.035954971	0.053859191	0.035954971
MLK4	0.003788895	0.005413911	0.003861731	0.005645312	0.005750323	0.003398803	0.006069279	0.004393097	0.003433739	0.005115663	0.006129057	0.005115663
SLC35F3	0.002428293	0.006456606	0.006125814	0.002855116	0.014068085	0.004082562	0.002155782	0.009256609	0.002217656	0.002643894	0.011130412	0.002643894
RP5-827C21.4	0.171965443	0.124043316	0.099917011	0.104040003	0.09375112	0.115622203	0.113806267	0.156884328	0.099180776	0.105433874	0.145150259	0.105433874
COA6	0.175132104	0.123519282	0.282341312	0.304099358	0.187164273	0.158877162	0.146126215	0.16070998	0.176588845	0.177335606	0.280715325	0.177335606
TARBP1	0.100901675	0.09768629	0.128977614	0.101677261	0.095835632	0.086916689	0.08790563	0.085579751	0.103795995	0.08936281	0.134307307	0.08936281
IRF2BP2	0.597732316	0.681793691	0.548930289	0.57796224	0.541414108	0.548226392	0.588818879	0.562032163	0.411638647	0.642428835	0.749780149	0.642428835
RP4-781K5.2	0.004559842	0.007574238	0.006404736	0.004224077	0.004992704	0.006169776	0.00349916	0.002594563	0.001093269	0.005865244	0.005061664	0.005865244
LINC01132	0.004202523	0.002586055	0.002386038	0.002437307	0.004789995	0.00402696	0.001548848	0.001470735	0.003122384	0.00360792	0.001996772	0.00360792
RP11-443B7.2	0.001656863	0.002537464	0.000992402	0.00265878	0	0	0	0.000741119	0	0	0	0
RP11-443B7.1	0.00934073	0.030810877	0.016396497	0.034963501	0.02090201	0.022132368	0.00787885	0.032366493	0.00617454	0.018507966	0.04998977	0.018507966
RP11-443B7.3	0.004775935	0.007758564	0.002199632	0.011804597	0.010520653	0.006899596	0.001659536	0.009061892	0.001642168	0.0092344	0.023308079	0.0092344
TOMM20	0.944023157	0.895725607	0.821219338	0.729959853	0.874915402	0.874086254	0.937427475	0.85663325	0.805396406	0.92153749	0.913826956	0.92153749
RBM34	0.166886459	0.130084508	0.157757406	0.119266552	0.094136011	0.129087657	0.177177176	0.163276127	0.191082639	0.175505701	0.124272176	0.175505701
ARID4B	0.804713434	0.730721077	0.75853528	0.692618152	0.662673074	0.686299721	0.833014563	0.738140655	0.793338495	0.883220278	0.790437227	0.883220278
GGPS1	0.263713821	0.222292782	0.361174973	0.303635404	0.310900227	0.254400366	0.289359999	0.332696152	0.403945543	0.279067799	0.327353926	0.279067799
TBCE	0.039307586	0.042854027	0.053709716	0.058725859	0.050515221	0.038922516	0.040726532	0.049398189	0.056990895	0.059292161	0.057230435	0.059292161
B3GALNT2	0.037242338	0.034364888	0.032122894	0.032053458	0.023880665	0.030663934	0.028958839	0.02828349	0.015747825	0.02735397	0.034717482	0.02735397
LYST	0.40498016	0.514938818	0.586795414	0.729299458	0.477532344	0.446185199	0.263752347	0.451735478	0.219206912	0.501671486	0.540094702	0.501671486
NID1	0.012010373	0.030597719	0.021312627	0.063596791	0.021062665	0.031706555	0.00105934	0.028952306	0.004789367	0.028183216	0.040919274	0.028183216
GPR137B	0.084881238	0.068190045	0.131297441	0.12717558	0.103100231	0.088293304	0.061729015	0.072648043	0.043223037	0.113591821	0.071086952	0.113591821
ERO1LB	0.247492632	0.187994914	0.187585538	0.092340133	0.127933284	0.181928219	0.262987329	0.179815511	0.200940642	0.196846115	0.148096496	0.196846115
EDARADD	0.054615051	0.027573199	0.028729941	0.029304537	0.013680016	0.041784198	0.037452985	0.015921114	0.010498333	0.013743188	0.017894881	0.013743188
LGALS8	0.200441673	0.24604753	0.267215167	0.28951385	0.256552295	0.202521894	0.21044359	0.245145975	0.187068746	0.245136485	0.299322505	0.245136485
LGALS8-AS1	0.002905971	0.003370979	0.002504627	0.004382126	0	0.002429549	0	0.002935887	0.003045554	0	0.003590469	0
RP11-385F5.5	0.002095835	0.00310267	0	0.002204355	0.002325307	0.003755129	0	0.004029965	0.003450682	0.002967689	0.002354595	0.002967689
RP11-385F5.4	0.001779822	0	0	0	0.001471634	0	0	0.000758612	0	0.001128893	0.002258103	0.001128893
HEATR1	0.086306923	0.05840311	0.081236347	0.067741628	0.071187512	0.065590978	0.080185085	0.068208874	0.080798458	0.078565105	0.058076955	0.078565105
MTR	0.113866839	0.069018589	0.12045504	0.068924275	0.091021108	0.110547038	0.084480664	0.10568585	0.126481014	0.076992251	0.107765784	0.076992251
MTRNR2L11	0.001061112	0	0.001851176	0.000930655	0.000673145	0	0.001720075	0	0	0	0.002032541	0
RP11-177F15.1	0.001274586	0	0	0	0	0	0	0.001541319	0	0	0	0
RP11-544D21.2	0.002052584	0.002466949	0.002608228	0	0	0.001855371	0.00293441	0.002624819	0	0.003031638	0.003800681	0.003031638
CHRM3	0.000750876	0.000826794	0	0	0	0.001945517	0	0	0.002286289	0.00229359	0	0.00229359
GREM2	0.008635521	0.019169276	0.002881471	0.009336482	0.006568598	0.029202194	0.007673171	0.007290345	0.002259141	0.006542258	0.02105568	0.006542258
FH	0.100933705	0.118305639	0.170906125	0.172098013	0.158608109	0.122582829	0.100841312	0.128490231	0.144966309	0.127148266	0.127919786	0.127148266
KMO	0.017900742	0.023476516	0.028271898	0.053667845	0.023722141	0.019118518	0.021288307	0.024834176	0.010897828	0.023263514	0.024204033	0.023263514
OPN3	0.10890151	0.149009667	0.116294546	0.12040845	0.132298295	0.12931525	0.101529162	0.144404908	0.103544969	0.116774317	0.101301915	0.116774317
CHML	0.045209383	0.035799598	0.029937401	0.053764781	0.040699672	0.055147268	0.035807981	0.06286094	0.042834981	0.039540798	0.047137379	0.039540798
WDR64	0.001933739	0	0	0	0.001825867	0.001302651	0.002456581	0.001730774	0.001189543	0.002355376	0	0.002355376
EXO1	0.000396218	0.000681083	0.001910039	0.000696438	0.00173254	0	0	0.001785399	0	0.000937027	0	0.000937027
RP11-261C10.3	0.002179958	0.005533386	0.007611704	0.008902943	0.005697157	0.008745772	0.008810562	0.003323731	0.001861532	0.006025606	0.008095259	0.006025606
CEP170	0.061425303	0.087981838	0.061641274	0.10649749	0.075836661	0.069475464	0.066862772	0.090917534	0.058418797	0.104184786	0.121658902	0.104184786
SDCCAG8	0.181439072	0.185974907	0.17699715	0.184624595	0.185492393	0.197630645	0.174194388	0.23984116	0.225583982	0.240440747	0.218332972	0.240440747
AKT3	0.072915647	0.081798131	0.049719477	0.03097047	0.067075731	0.065417632	0.108672127	0.069080509	0.056567786	0.048722321	0.065519479	0.048722321
ZBTB18	0.038391853	0.046469291	0.042429238	0.070343639	0.052110265	0.057207654	0.0406709	0.058422309	0.047702209	0.050056894	0.059370579	0.050056894
RP11-278H7.4	0.001271463	0	0	0	0.001955016	0	0.001500366	0	0	0	0	0
RP11-518L10.5	0.001274383	0	0.002369127	0	0.001402982	0	0	0.001355948	0.001363937	0	0.003777525	0
ADSS	0.304941957	0.279677656	0.42032701	0.454472835	0.352645225	0.318807312	0.275811413	0.322209086	0.369498182	0.310899785	0.396385112	0.310899785
DESI2	0.116037736	0.107876523	0.108864046	0.106342848	0.106241703	0.118513042	0.141644625	0.130198224	0.124444511	0.112262697	0.114424715	0.112262697
COX20	0.374156511	0.352041191	0.430381179	0.365712904	0.415271243	0.348715686	0.385646924	0.348423332	0.418671891	0.393958659	0.413106528	0.393958659
HNRNPU-AS1	0.089840056	0.102742262	0.092386358	0.129375437	0.124365755	0.106399215	0.080979725	0.151846916	0.097759542	0.175536003	0.149069553	0.175536003
HNRNPU	1.070363478	1.064536227	1.156039527	1.281203944	1.129056458	1.047969791	0.971763311	1.143764847	1.200346511	1.065976043	1.12472174	1.065976043
RP11-11N7.4	0.006806572	0.007509528	0.00688656	0.005011604	0.006061226	0.006594882	0.003114724	0.003425254	0.006326053	0.006290232	0.008527609	0.006290232
RP11-156E8.1	0.021327876	0.045661473	0.027820702	0.074339686	0.031852912	0.026993317	0.024723635	0.03833585	0.018685548	0.01972599	0.032325215	0.01972599
EFCAB2	0.102718479	0.156532762	0.126507129	0.242060102	0.127928048	0.127874224	0.060998011	0.095335784	0.082611611	0.044778448	0.071826835	0.044778448
SMYD3	0.102719111	0.094468554	0.122459602	0.065680889	0.082273269	0.108702601	0.119713072	0.111534123	0.130704651	0.106577326	0.095315778	0.106577326
TFB2M	0.08516513	0.080483288	0.103077592	0.087319094	0.098715396	0.074348469	0.085679539	0.099348769	0.097024079	0.085652664	0.093881297	0.085652664
CNST	0.222236781	0.159549291	0.192415565	0.139039803	0.168570068	0.185132359	0.230311436	0.206075526	0.252670069	0.195438732	0.207481168	0.195438732
RP11-439E19.9	0.001714996	0.001206578	0	0	0	0	0.001144179	0	0.001866097	0	0.001541999	0
SCCPDH	0.118867704	0.110894761	0.15441922	0.135515083	0.133302806	0.089086605	0.071084829	0.123267243	0.107321689	0.153149351	0.124745075	0.153149351
AHCTF1	0.103379908	0.096741889	0.108845791	0.118327327	0.082679441	0.127298442	0.114006358	0.117493409	0.092930665	0.111742655	0.122520325	0.111742655
ZNF670	0.010738541	0.011540456	0.021194409	0.00879742	0.017179617	0.01504364	0.010002915	0.0175114	0.016818899	0.013292543	0.018335097	0.013292543
ZNF695	0.000576366	0.000437911	0	0	0	0	0	0	0	0	0.001312532	0
ZNF669	0.109544449	0.091089117	0.11237368	0.096824509	0.06666125	0.07623969	0.11591623	0.085647185	0.089743839	0.097865827	0.080204453	0.097865827
ZNF124	0.057487368	0.06485661	0.074467556	0.070433852	0.066919578	0.055114851	0.070467199	0.072679193	0.057116308	0.078332122	0.065666039	0.078332122
RP11-488L18.10	0.076833661	0.08860576	0.141983416	0.124758099	0.088940427	0.126960706	0.084387488	0.114570809	0.096956387	0.108025799	0.107759702	0.108025799
RP11-488L18.8	0.00629124	0.002141417	0.003767942	0.002933313	0.005592879	0.006023462	0.014243313	0.007574148	0.005201819	0.005341777	0.008596603	0.005341777
ZNF496	0.026137392	0.027076984	0.046380115	0.033709673	0.026469969	0.030684324	0.019943605	0.034445157	0.02705389	0.056388734	0.028880552	0.056388734
NLRP3	0.04265892	0.152036876	0.12419407	0.22776941	0.096111089	0.146758636	0.027212056	0.185782442	0.02724028	0.127602539	0.185697883	0.127602539
TRIM58	0.014818215	0.015453586	0.058961703	0.06376394	0.020958631	0.035743813	0.021207332	0.019142923	0.014787049	0.011287835	0.009810677	0.011287835
SH3BP5L	0.029852087	0.030083113	0.059490657	0.068635616	0.042972917	0.049477629	0.027632568	0.027230036	0.05436638	0.032320215	0.050126748	0.032320215
ZNF672	0.087348844	0.09196081	0.162651833	0.125367618	0.105070799	0.096861717	0.139104321	0.115458746	0.101152128	0.094874261	0.117581487	0.094874261
ZNF692	0.104266787	0.089563267	0.125495154	0.08433843	0.089374844	0.082621921	0.078432549	0.067307	0.102572841	0.079032067	0.085360334	0.079032067
PGBD2	0.029984486	0.02605218	0.030865394	0.038087542	0.03579992	0.033697964	0.036724507	0.041079206	0.051538684	0.034390063	0.031949818	0.034390063
FAM110C	0.000924549	0	0	0	0	0	0	0.002420122	0.001493931	0	0	0
SH3YL1	0.489327752	0.384388011	0.29591664	0.177489229	0.488467913	0.512531243	0.494745652	0.395529325	0.465033569	0.441487635	0.585999417	0.441487635
ACP1	0.655978252	0.650612686	0.750737116	0.683858828	0.626039446	0.669870611	0.638220961	0.600837063	0.645943696	0.742143668	0.634108233	0.742143668
FAM150B	0.001019948	0.003296043	0	0	0.002045636	0	0.003958906	0.003203645	0.005285066	0	0	0
TMEM18	0.164556145	0.169508315	0.217465501	0.171389637	0.165269998	0.132465663	0.206233373	0.164485973	0.188358204	0.197038402	0.200407123	0.197038402
AC116614.1	0.011234164	0.006894078	0.001742658	0	0.010003042	0.006793802	0.003937163	0.001580922	0.004601511	0.002828735	0.00528961	0.002828735
SNTG2	0.003593216	0.002357387	0	0	0.00527525	0.002873083	0.00223113	0.002396235	0.003507936	0	0.003718612	0
TPO	0.002573732	0.006743309	0.008226389	0.007006383	0.001424537	0.006380929	0	0.002924581	0.001638316	0.001020234	0.013767159	0.001020234
PXDN	0.011563921	0	0.002087933	0	0.003931269	0	0	0.001526904	0.005799807	0	0	0
MYT1L	0.013280966	0.003745325	0.003840169	0.003923901	0.016211214	0.005128362	0.007570838	0.00415915	0.020564764	0.004070626	0.016093183	0.004070626
TSSC1	0.186795105	0.148981571	0.216734378	0.162353406	0.159508751	0.168985801	0.177493937	0.172743303	0.182688347	0.190734579	0.163192239	0.190734579
TRAPPC12	0.133338443	0.131106399	0.227669027	0.193670766	0.153909328	0.161377168	0.147747789	0.167712655	0.159297357	0.15301595	0.174736668	0.15301595
TRAPPC12-AS1	0.010399899	0.008886304	0.010171045	0.016638719	0.012067108	0.008696928	0.012429585	0.002483587	0.008961313	0.008919441	0.002778684	0.008919441
ADI1	0.456027233	0.393179405	0.419263779	0.457450069	0.462029717	0.500531846	0.407722407	0.50931961	0.526788021	0.361263884	0.443923977	0.361263884
AC142528.1	0.019093347	0.018208871	0.013624816	0.005471656	0.01688746	0.014785076	0.021749618	0.016462261	0.033634619	0.018180057	0.014044892	0.018180057
AC108488.4	0.012995038	0.003332076	0.006973817	0.008731793	0.012712223	0.010050801	0.002760496	0.006320292	0.006630952	0.007859057	0.011762736	0.007859057
RNASEH1	0.189163869	0.149183406	0.182739952	0.155777864	0.158163392	0.174947091	0.163485915	0.170402171	0.166504242	0.184587865	0.164214572	0.184587865
RNASEH1-AS1	0.073501768	0.064544983	0.073591244	0.058515361	0.049970129	0.072628367	0.043462986	0.05302136	0.082510131	0.048838623	0.058522082	0.048838623
RPS7	3.566868383	3.417783146	3.178449888	2.911859409	3.446784723	3.489245463	3.536171682	3.455804351	3.498216697	3.265311257	3.326786331	3.265311257
COLEC11	0.000902123	0	0	0	0	0	0	0.001719487	0.000925651	0	0	0
CMPK2	0.048161509	0.031987683	0.507763637	0.513756499	0.086245496	0.05236277	0.029633488	0.050657595	0.046365132	0.220329219	0.295162577	0.220329219
RSAD2	0.029742196	0.019473271	0.487484846	0.433494816	0.046818501	0.018108715	0.023337812	0.022330597	0.021765439	0.156043811	0.21977048	0.156043811
RNF144A	0.035010762	0.031442336	0.031026233	0.020529185	0.036239016	0.043128196	0.043353768	0.024328786	0.038450153	0.042462051	0.033228361	0.042462051
AC092580.3	0.002214616	0.001843704	0	0.001816862	0.001436748	0.001921358	0	0.003118762	0	0	0	0
AC092580.4	0.566522967	0.614394765	1.043046341	0.726732505	0.280275053	0.661061788	0.712905032	0.3294595	0.337767142	0.835640509	0.303892839	0.835640509
LINC00299	0.003731136	0.013262962	0.013267873	0.00542073	0.001627436	0.017321224	0.007986169	0.009373913	0.004816296	0.010828427	0.001671947	0.010828427
AC011747.4	0.003909325	0.00381256	0.003419795	0.007576441	0.003045707	0.006859561	0.003429762	0.003198105	0.003158391	0.004464616	0.004137799	0.004464616
AC011747.7	0.000873001	0.001812265	0.003695065	0.003316337	0.00182221	0	0	0.002401261	0.000513588	0.003369018	0.006554483	0.003369018
ID2	1.672177354	1.730206786	2.07997885	2.044430065	1.345608307	1.838713822	1.471976745	1.492131289	1.123722066	1.883571582	1.553866088	1.883571582
RP11-434B12.1	0.002724578	0.005505355	0	0.003154965	0.001786324	0.004309264	0.000994792	0.004855401	0.003525655	0.004494513	0.002572482	0.004494513
KIDINS220	0.165494897	0.159499421	0.20167432	0.213471043	0.157305599	0.178217915	0.188894135	0.184719913	0.166772497	0.199355037	0.191061722	0.199355037
MBOAT2	0.008565651	0.013983079	0.015783541	0.024930106	0.004762281	0.008035656	0.006127933	0.016495543	0.008245438	0.017008296	0.01363502	0.017008296
ASAP2	0.002226575	0.006439366	0.006271659	0.002911131	0.003296092	0.01812954	0.005182986	0.005538355	0.002163268	0.002951909	0.00242246	0.002951909
ITGB1BP1	0.419447455	0.403825289	0.580824165	0.464318053	0.427165979	0.518419948	0.476993604	0.272045657	0.482555251	0.461681313	0.431305179	0.461681313
CPSF3	0.092861124	0.088763245	0.140156448	0.146126437	0.122923438	0.108454109	0.071509587	0.098210343	0.112829788	0.095051043	0.109445791	0.095051043
IAH1	0.4030156	0.479978275	0.58265922	0.500683075	0.451392766	0.420646285	0.453558656	0.526526095	0.406635517	0.488831626	0.501959031	0.488831626
ADAM17	0.254031528	0.321682752	0.387815733	0.46184446	0.277345174	0.259387258	0.237639734	0.379047302	0.246107447	0.359236906	0.37188542	0.359236906
RP11-214N9.1	0.014812614	0.012825327	0.019749629	0.04543862	0.010254095	0.006966268	0.010804363	0.017435833	0.009231973	0.021612222	0.01925078	0.021612222
YWHAQ	0.850406335	0.922131524	1.233914297	1.052068539	0.786742148	0.886541166	0.875004707	0.828031902	0.781123941	1.067963406	0.776535332	1.067963406
TAF1B	0.086009786	0.070581482	0.116544839	0.105799594	0.07906687	0.078344099	0.083590717	0.10649237	0.089368157	0.112541079	0.078092824	0.112541079
RP11-95D17.1	0.026991581	0.012704944	0.013298751	0.027799739	0.022861934	0.039944004	0.008787924	0.020989625	0.029159831	0.030634255	0.015953469	0.030634255
GRHL1	0.010984068	0.00539102	0.013248889	0.01249419	0.003332682	0.020378433	0.007998381	0.010612183	0.007214487	0.008934857	0.008184837	0.008934857
RP11-254F7.2	0.019561141	0.03977448	0.038201492	0.048928106	0.021977595	0.020799927	0.017587077	0.027995971	0.015158952	0.031893235	0.033749387	0.031893235
KLF11	0.133653498	0.227332083	0.128106476	0.290970054	0.173986143	0.145727875	0.131649195	0.119177077	0.062385294	0.214221407	0.208008537	0.214221407
RP11-254F7.4	0.001208961	0	0.001172545	0.001722567	0	0.000925573	0.002470582	0.001164425	0	0.002515427	0	0.002515427
RRM2	0.01062645	0.004691453	0.046099512	0.034554547	0.007063005	0.010288618	0.003544982	0.007383155	0.009225335	0.019656313	0.000837221	0.019656313
C2orf48	0.0006848	0.002180573	0.005854949	0.002703953	0.00054318	0.007330723	0	0.002176555	0.000798421	0.003604728	0	0.003604728
HPCAL1	0.374136643	0.383775721	0.445777711	0.471569823	0.436691592	0.453846331	0.413199837	0.403867353	0.423848153	0.387858551	0.459409376	0.387858551
ODC1	0.524077209	0.541505289	0.511376787	0.410331433	0.469544803	0.524849278	0.543258593	0.401899577	0.335153849	0.57214456	0.568110436	0.57214456
RP11-320M2.1	0.003913632	0.003544616	0.003222746	0.005410942	0.004370277	0.003652968	0.002810579	0.002654702	0.002228433	0.006384471	0.004435307	0.006384471
NOL10	0.150036532	0.149189193	0.180750556	0.143956729	0.134304312	0.141491955	0.156479277	0.138214676	0.121176137	0.162193602	0.14062122	0.162193602
RN7SL832P	0.01284773	0.01381658	0.008389511	0.013341138	0.009676694	0.014199361	0.00878284	0.015484443	0.014700707	0.011352631	0.021711592	0.011352631
ATP6V1C2	0.00698477	0.006554315	0.008548423	0.004674505	0.003651303	0.005447194	0.001422637	0.001915906	0.001607491	0.004958615	0.00274443	0.004958615
RP11-791G15.2	0.003428238	0.003195813	0.005559894	0.004091769	0.003404248	0.003101926	0.002927576	0.006249252	0.001452693	0.004865825	0.005025314	0.004865825
PDIA6	0.677430765	0.740346874	0.872804056	0.822949175	0.583224074	0.681584586	0.640007365	0.652018935	0.608614442	0.655261475	0.620564336	0.655261475
RP11-245G13.2	0.05268568	0.039951854	0.022017372	0	0.001258831	0.053077647	0.000858043	0.001798617	0.001744578	0	0.033059726	0
C2orf50	0.001253925	0.003239697	0	0	0.001379126	0.002051016	0	0	0.004344291	0	0.002050123	0
PQLC3	0.251638559	0.344648278	0.372851297	0.411922196	0.355432542	0.351521815	0.258807209	0.379488974	0.282677543	0.352786864	0.320919233	0.352786864
ROCK2	0.04846159	0.057169167	0.070299396	0.089365657	0.064688612	0.07245111	0.065586997	0.06318538	0.066524084	0.056848657	0.070626457	0.056848657
E2F6	0.0462927	0.033659205	0.046838475	0.041621567	0.0338685	0.044667492	0.041390595	0.042886869	0.040059184	0.055368587	0.039124752	0.055368587
LPIN1	0.312504701	0.118679719	0.341126054	0.18286491	0.183150113	0.196874172	0.32003419	0.199407186	0.294920113	0.301505861	0.168444143	0.301505861
AC096559.1	0.001223707	0	0	0	0	0	0.001484515	0.001363382	0	0	0	0
TRIB2	0.186107407	0.129084956	0.225493329	0.155262518	0.223581145	0.198454943	0.210551047	0.166457452	0.248180606	0.173267822	0.145336495	0.173267822
NBAS	0.059131156	0.055857638	0.072839054	0.039839005	0.047575478	0.059988339	0.060812711	0.053134282	0.057689135	0.065650575	0.078891231	0.065650575
DDX1	0.233211718	0.182047768	0.271226427	0.224931333	0.294629036	0.251684807	0.253818758	0.276539653	0.38151117	0.254662467	0.245996595	0.254662467
FAM49A	0.115940676	0.192664782	0.223043399	0.323671593	0.140146497	0.18662096	0.090504929	0.181291148	0.05283361	0.190815132	0.191010901	0.190815132
SMC6	0.105909572	0.108805199	0.169269253	0.175690389	0.124976419	0.141916142	0.139692166	0.165563978	0.153401439	0.145303086	0.131500552	0.145303086
GEN1	0.009919385	0.006207843	0.007897733	0.008554295	0.007536879	0.006816648	0.00715865	0.010032168	0.00639273	0.008017209	0.008387809	0.008017209
RDH14	0.228157581	0.186214007	0.261808342	0.180971266	0.205418541	0.20757177	0.20852311	0.196804205	0.244761731	0.222713781	0.213879296	0.222713781
AC106053.1	0.001917386	0.000797548	0.003027215	0	0	0	0	0	0	0	0	0
LINC00954	0.09885569	0.082163346	0.043247767	0.021096067	0.11042621	0.060409405	0.097107696	0.101523881	0.116117299	0.102579114	0.088214735	0.102579114
TTC32	0.16846673	0.169038997	0.138859093	0.187736116	0.155510396	0.155075806	0.163306157	0.162648789	0.211582037	0.209722804	0.239633278	0.209722804
RP11-79O8.1	0.004419846	0.003694444	0.004072071	0.004940944	0.005929639	0.003726741	0.006825605	0.00355641	0.004483289	0.002661646	0.006104913	0.002661646
WDR35	0.019321359	0.016708122	0.018588201	0.014629451	0.014300095	0.014675471	0.021885524	0.011079399	0.01236194	0.021683412	0.013544923	0.021683412
LAPTM4A	0.562651271	0.66972366	0.7761226	1.032090313	0.644103638	0.594999062	0.474969052	0.730504502	0.601155675	0.668698544	0.669786673	0.668698544
SDC1	0.00114037	0	0.000546825	0.003015235	0.000319521	0.000757722	0	0	0.000253489	0	0	0
PUM2	0.194364467	0.15667182	0.255565444	0.209150803	0.177690499	0.210532645	0.201154464	0.199293417	0.224041119	0.21460346	0.230739711	0.21460346
RHOB	0.195150086	0.291621889	0.455056984	0.579059102	0.252910464	0.261815401	0.131851186	0.196584515	0.166836505	0.262910655	0.334603259	0.262910655
HS1BP3	0.077643256	0.101702741	0.115505375	0.133726325	0.083066073	0.086309732	0.083540935	0.094185073	0.076624153	0.09876508	0.085575212	0.09876508
RP11-130L8.2	0.001020161	0	0	0	0	0	0	0	0	0	0.002132337	0
RP11-130L8.1	0.003588021	0.002263418	0.002216664	0.002592861	0.005565726	0.002343718	0.003251513	0.003019723	0.003532665	0.003872813	0	0.003872813
C2orf43	0.051139857	0.03901662	0.07407043	0.04545212	0.055374013	0.052807371	0.044917287	0.049370949	0.054894188	0.057289117	0.04446834	0.057289117
TDRD15	0.001443065	0.001515724	0	0	0.000880245	0	0	0	0	0	0	0
AC067959.1	0.002880474	0	0	0	0.003974806	0	0.001590934	0	0	0	0	0
KLHL29	0.002848295	0.001679491	0.001899435	0	0.003490584	0.004057336	0.003693214	0.003216079	0.005609228	0.001707629	0.002311399	0.001707629
ATAD2B	0.065430192	0.070164306	0.095083726	0.109473813	0.07490632	0.087274659	0.089952149	0.101277265	0.091849023	0.102628001	0.098067168	0.102628001
UBXN2A	0.189066091	0.177350034	0.21045975	0.162666499	0.145200821	0.18889078	0.151030809	0.16912225	0.165116537	0.178502985	0.156167458	0.178502985
MFSD2B	0.012788005	0.017014579	0.012182922	0.012853721	0.009305525	0.018569183	0.010836517	0.006598852	0.003152429	0.014595417	0.00388467	0.014595417
C2orf44	0.01382658	0.013509535	0.015980672	0.011829385	0.016998216	0.009118808	0.01075079	0.016329288	0.021763454	0.011100731	0.008038954	0.011100731
FKBP1B	0.009010858	0.02438542	0.045784143	0.039572417	0.010077795	0.021993802	0.022855243	0.013635697	0.008869718	0.018179465	0.012250349	0.018179465
SF3B14	0.803519339	0.846518834	0.973093314	0.993397642	0.814091231	0.751846371	0.767582153	0.830618865	0.74898322	0.875847232	0.896842559	0.875847232
FAM228B	0.116190985	0.124640961	0.089168295	0.076465998	0.098873566	0.085160119	0.105184699	0.12658696	0.101114218	0.091686881	0.084334073	0.091686881
TP53I3	0.010036821	0.034455029	0.020400441	0.072570829	0.026303809	0.03137203	0.007596595	0.051608976	0.006266742	0.023578278	0.05569803	0.023578278
FAM228A	0.001761089	0	0.003346105	0	0	0.002176384	0	0	0	0	0	0
ITSN2	0.390259615	0.397220793	0.434829417	0.444483406	0.407495044	0.367115091	0.480027002	0.472126127	0.453390529	0.470760988	0.403466346	0.470760988
AC009228.1	0.00298226	0.001740852	0	0	0	0	0.001849875	0.001577005	0	0	0	0
NCOA1	0.168497527	0.192879862	0.204563331	0.185278721	0.148052199	0.175108165	0.196684035	0.175122403	0.122969783	0.217830388	0.178083432	0.217830388
PTRHD1	0.422129321	0.461510756	0.463732478	0.46161801	0.457497195	0.430134009	0.412624678	0.490749602	0.401830868	0.426021127	0.401645274	0.426021127
CENPO	0.007356377	0.007213873	0.018065845	0.011732834	0.006903957	0.009777241	0.005747572	0.007017394	0.005760584	0.011540224	0.007044127	0.011540224
ADCY3	0.012679928	0.010766565	0.024318562	0.020514949	0.022773219	0.024691917	0.027728776	0.011679832	0.013033016	0.013668371	0.012271365	0.013668371
DNAJC27	0.051310389	0.043996708	0.057406517	0.050103085	0.04510042	0.034612922	0.06242887	0.0561188	0.050802299	0.059444168	0.042645861	0.059444168
DNAJC27-AS1	0.03067217	0.022254547	0.015639674	0.021094604	0.022087639	0.021564138	0.0283013	0.025672081	0.026903703	0.02111282	0.037666915	0.02111282
EFR3B	0.001866771	0	0	0	0	0	0	0.001179101	0	0	0	0
POMC	0.218762219	0.085303462	0.150830167	0.065691682	0.106390523	0.102082099	0.107348956	0.191822541	0.071526247	0.040322991	0.036344575	0.040322991
RP11-458N5.1	0.031804504	0.020128195	0.01963459	0.02481514	0.031264199	0.035798994	0.018754942	0.018091027	0.038377769	0.02643753	0.028731044	0.02643753
DNMT3A	0.161417962	0.123401456	0.12524881	0.098969166	0.157076634	0.122616869	0.151389663	0.148728852	0.17826591	0.143592984	0.169591594	0.143592984
AC012074.2	0.002853491	0.001573349	0.003312305	0	0.000852178	0	0.001579648	0	0.001343537	0	0	0
DTNB	0.081859623	0.050877015	0.095857043	0.056691478	0.068303529	0.076126988	0.069974817	0.05502531	0.078251719	0.069906507	0.081215835	0.069906507
AC104699.1	0.001538583	0.003777483	0.000278738	0.000971193	0.002164029	0.001749108	0.003328961	0.001775301	0.000179199	0	0	0
ASXL2	0.088634769	0.098946165	0.122407365	0.117400759	0.111587752	0.118109506	0.125568209	0.12307723	0.103751314	0.125598392	0.137627879	0.125598392
KIF3C	0.010931484	0.013047584	0.009147789	0.006494015	0.006003521	0.021338566	0.0137633	0.007197643	0.005453822	0.012436793	0.00819779	0.012436793
AC013449.1	0.035366174	0.035306834	0.04425733	0.062137769	0.026210638	0.031138266	0.030199122	0.014801445	0.01372205	0.021134274	0.016382844	0.021134274
RAB10	0.263039572	0.290426458	0.562120392	0.686068183	0.3970796	0.349163162	0.252428944	0.31478438	0.308226911	0.305081887	0.467021053	0.305081887
GAREML	0.00681156	0.003535696	0.016720347	0.004412278	0.010634425	0.003025167	0.010380371	0.005338482	0.004744899	0.007522324	0.003106345	0.007522324
HADHA	0.718026154	0.780549369	0.661136758	0.677684134	0.739715881	0.763404784	0.721017148	0.785973684	0.805012922	0.682513667	0.683096117	0.682513667
HADHB	0.287479435	0.373826044	0.438578695	0.459702968	0.387262666	0.435806212	0.334257097	0.376925383	0.311789083	0.380251211	0.436877434	0.380251211
GPR113	0.002191535	0.001049279	0.002071073	0.004831542	0.003547511	0.002032094	0.004848861	0.003010174	0.002697002	0.002858433	0.001913524	0.002858433
EPT1	0.053542356	0.042198382	0.069705772	0.059910662	0.03582572	0.051240896	0.043766127	0.045633598	0.039417149	0.061180562	0.050252956	0.061180562
SLC35F6	0.113378676	0.131898449	0.209846662	0.265194338	0.124607913	0.179326128	0.10139159	0.132874461	0.097166361	0.119550506	0.139977705	0.119550506
CENPA	0.002279647	0.002746507	0.006431615	0.005648182	0.000869106	0.002703233	0.002160517	0.001238387	0.001904647	0.00187951	0.003103691	0.00187951
MAPRE3	0.019087119	0.029116414	0.01249515	0.023729052	0.019127788	0.015908566	0.011655227	0.020595388	0.017736479	0.018092087	0.017708814	0.018092087
TMEM214	0.099310901	0.100767009	0.117918394	0.109753792	0.081953213	0.088703054	0.084578673	0.087672751	0.084123168	0.094227791	0.103788098	0.094227791
AGBL5	0.030997948	0.027998597	0.027936009	0.01859929	0.024890324	0.031557742	0.036536321	0.024817667	0.02452046	0.024163612	0.029060617	0.024163612
AGBL5-AS1	0.001119529	0.000506101	0	0	0.001235924	0	0.002467515	0	0.000949461	0	0.001963843	0
RP11-195B17.1	0.001996004	0	0.004668761	0	0.003895053	0.003874528	0.001870672	0.001985828	0	0.00525892	0.002504327	0.00525892
OST4	1.851195471	1.836533263	1.875636282	1.883867201	1.84874226	1.975542429	1.86793648	1.8953375	1.897662323	1.802837925	1.863409061	1.802837925
EMILIN1	0.002903142	0.003314385	0.003409285	0.003672041	0.003491756	0.005577698	0.001601917	0.004320625	0.002758819	0.003790067	0.003710767	0.003790067
KHK	0.029958935	0.045442394	0.05085488	0.045458657	0.0278334	0.037026091	0.03289998	0.028515725	0.030460479	0.029954655	0.028480612	0.029954655
ABHD1	0.006103096	0.003947994	0.006526227	0.005146194	0.005400438	0.002613406	0.002477144	0.003805332	0.003501086	0.004090996	0.005804005	0.004090996
PREB	0.132069365	0.123173606	0.213731346	0.173310382	0.150674607	0.155708695	0.150634994	0.139867597	0.163918706	0.13615112	0.153060252	0.13615112
SLC5A6	0.151674982	0.138319865	0.135251589	0.133208855	0.136500683	0.173493874	0.14645437	0.159299338	0.127959644	0.150071667	0.12903462	0.150071667
ATRAID	0.550611098	0.658162832	0.697789	0.70250385	0.637652921	0.619971031	0.621031448	0.652387227	0.594478051	0.621652578	0.68458247	0.621652578
CAD	0.030878231	0.025175764	0.027847352	0.02126479	0.024376689	0.041705481	0.03666307	0.025262877	0.023459106	0.029819097	0.02368463	0.029819097
UCN	0.018693148	0.015392184	0.021863491	0.020914646	0.014891827	0.021060122	0.01610969	0.022053026	0.021792701	0.018330493	0.011580412	0.018330493
MPV17	0.1277761	0.157762665	0.20451377	0.183169541	0.152566833	0.153633354	0.141341682	0.157672473	0.144627813	0.163559023	0.161329885	0.163559023
GTF3C2	0.112574086	0.102169223	0.101174362	0.088478139	0.100280223	0.108614394	0.101003908	0.095334896	0.091610608	0.097787451	0.092533653	0.097787451
AC074117.10	0.01855584	0.017630868	0.022864427	0.00987239	0.015982321	0.0183078	0.02336037	0.011535594	0.016795967	0.033881184	0.027295321	0.033881184
EIF2B4	0.121842338	0.119182042	0.160688702	0.144933572	0.122707488	0.148561235	0.144373612	0.138176142	0.158885368	0.131871641	0.128085203	0.131871641
SNX17	0.496959209	0.552701388	0.637485017	0.684472898	0.583146576	0.568528529	0.470882686	0.5230012	0.474778083	0.559168715	0.583625093	0.559168715
ZNF513	0.02741996	0.034374264	0.035824593	0.034610087	0.02778456	0.027923621	0.034371155	0.024356953	0.017530095	0.030700834	0.027892572	0.030700834
PPM1G	0.414670594	0.418470308	0.526158324	0.484513241	0.451708142	0.451284478	0.42917612	0.457317514	0.450001432	0.47659468	0.443082886	0.47659468
NRBP1	0.341573048	0.318559848	0.438978476	0.420664804	0.346376614	0.36061394	0.308764922	0.321524205	0.348021118	0.33918793	0.327911026	0.33918793
KRTCAP3	0.04059315	0.018978314	0.006249822	0.006256481	0.040393951	0.013818667	0.033750826	0.038826292	0.030091843	0.026369576	0.032916089	0.026369576
IFT172	0.012602329	0.01466057	0.019962979	0.009425113	0.007685429	0.014056554	0.019774072	0.009758811	0.01466959	0.016490693	0.009787711	0.016490693
FNDC4	0.002620745	0	0.004869494	0	0.002879914	0.003559372	0.002406785	0.001034648	0.002015198	0.003835682	0.00412806	0.003835682
ZNF512	0.090873325	0.082190968	0.099306554	0.101421159	0.118397098	0.094747057	0.089053188	0.075226683	0.142063641	0.108127301	0.101906352	0.108127301
CCDC121	0.005223925	0.00451719	0.007282704	0.007682605	0.012930687	0.011602924	0.007427642	0.010555223	0.011459588	0.002096873	0.008731548	0.002096873
GPN1	0.172460053	0.161745472	0.15571466	0.192719248	0.202165024	0.173258601	0.153184931	0.165682989	0.187533228	0.185628994	0.155104939	0.185628994
SUPT7L	0.139928333	0.120107058	0.190988797	0.168949936	0.119578871	0.14793865	0.143494192	0.115651196	0.12739718	0.160633643	0.155672524	0.160633643
SLC4A1AP	0.091655076	0.08786457	0.145854228	0.143524606	0.124915234	0.106101919	0.101979683	0.125036611	0.119471087	0.13217347	0.140394753	0.13217347
MRPL33	0.756878221	0.80600061	0.786522505	0.7813806	0.727477521	0.808478344	0.767777946	0.826547557	0.725647034	0.687550098	0.86534593	0.687550098
RBKS	0.030123031	0.040161579	0.044289405	0.045635864	0.029765736	0.059129364	0.032785421	0.03667147	0.026706981	0.036708452	0.057676274	0.036708452
BRE	0.174943362	0.195280961	0.255150774	0.259686259	0.192129787	0.18307363	0.158186708	0.186419438	0.172558474	0.236971003	0.19828908	0.236971003
AC104695.3	0.001882526	0.003678618	0.002211642	0.002075772	0	0.001560491	0.002205427	0.001256404	0	0	0	0
FOSL2	0.41583429	0.432443429	0.445792618	0.394485246	0.257000625	0.42566072	0.319473012	0.388334911	0.136288303	0.383754823	0.390180226	0.383754823
RP11-373D23.3	0.013675325	0.013693629	0.005263427	0.003579	0.005867933	0.013560234	0.01000367	0.007178684	0.001859588	0.016776753	0.008446335	0.016776753
PLB1	0.008524961	0.021540547	0.015678793	0.039944279	0.019337277	0.016699452	0.008579182	0.025257353	0.010574679	0.01863118	0.026002628	0.01863118
AC097724.3	0.00131104	0.005284417	0.003403316	0.003997054	0.002591277	0.00463222	0.001700426	0.005011978	0.001785949	0.004819988	0.006315413	0.004819988
PPP1CB	0.956569029	0.873112498	0.871392514	0.9675657	0.756262248	0.891618354	0.809885733	0.975319783	0.841275089	0.838357547	0.925280937	0.838357547
SPDYA	0.013036751	0.009889968	0.011974408	0.006613481	0.008566971	0.013485151	0.019917705	0.020705972	0.0080789	0.013744953	0.018828192	0.013744953
TRMT61B	0.108236704	0.10422116	0.136075967	0.102487869	0.105939988	0.121536872	0.111692275	0.11736414	0.130622406	0.132978198	0.106535294	0.132978198
WDR43	0.257820939	0.220320588	0.224816469	0.24099108	0.240825278	0.217057799	0.25790047	0.286487932	0.321484021	0.297890444	0.30669855	0.297890444
FAM179A	0.013116943	0.021073176	0.079118703	0.022097565	0.005832527	0.022589265	0.026140735	0.012390766	0.010438411	0.03230256	0.00326997	0.03230256
CLIP4	0.14448002	0.126346426	0.160151133	0.212403896	0.138983362	0.119576139	0.099890341	0.124555132	0.111545594	0.128709792	0.135884324	0.128709792
AC016907.3	0.00115558	0	0	0	0	0.001113007	0.001805466	0.000765661	0.002290161	0	0	0
YPEL5	1.596948601	1.336719248	1.423848141	1.37370137	1.418095662	1.474927512	1.501585534	1.515543956	1.236843863	1.41481176	1.511422968	1.41481176
LBH	0.771114301	0.541413707	0.847359678	0.562694293	0.70015061	0.748785682	0.772884287	0.769895903	1.094443097	0.781003377	0.644687799	0.781003377
LCLAT1	0.035599446	0.058167569	0.041401886	0.036848332	0.101159339	0.049305318	0.051718819	0.065039536	0.093808303	0.045136837	0.039504387	0.045136837
CAPN14	0.001628042	0	0	0	0	0	0.002717026	0	0	0	0	0
EHD3	0.013525621	0.009582001	0.025417712	0.020582186	0.010460736	0.019408258	0.017983162	0.00682694	0.007509053	0.010256394	0.006694039	0.010256394
RP11-1057B6.1	0.001376249	0.001168644	0.001354958	0.004061885	0.002092855	0.001290176	0.00173682	0.004058014	0.003769034	0.002076295	0.002428817	0.002076295
MEMO1	0.060864889	0.069645116	0.073549167	0.079768028	0.066093403	0.067504479	0.07635544	0.075829273	0.061909643	0.074283248	0.077905734	0.074283248
DPY30	0.389151186	0.434394771	0.596925024	0.586960474	0.51144663	0.439561305	0.480575015	0.477194416	0.501909154	0.442750614	0.548534743	0.442750614
CTC-336P14.1	0.001378709	0.001767557	0.001339226	0.004901898	0.001889813	0.002407915	0.002819463	0.001660287	0.001710257	0.0019863	0	0.0019863
SPAST	0.066554127	0.073964367	0.088752026	0.082299601	0.057006345	0.074200904	0.067422142	0.072317492	0.070202516	0.05451604	0.071229232	0.05451604
RP11-563N4.1	0.025281309	0.022317696	0.018843969	0.018352145	0.019278978	0.02878944	0.021982994	0.022329918	0.021542328	0.022728827	0.023451696	0.022728827
SLC30A6	0.032157911	0.030747239	0.04412143	0.041962445	0.028036497	0.038198469	0.036410125	0.04042313	0.038448122	0.039269699	0.038260565	0.039269699
NLRC4	0.006203082	0.029519251	0.038946966	0.07100477	0.022237782	0.019268682	0.004996237	0.020457885	0.00350924	0.023487283	0.064219828	0.023487283
YIPF4	0.361345955	0.309065864	0.491461311	0.397240494	0.342826052	0.415977032	0.383413379	0.316077058	0.381347258	0.387413413	0.333594647	0.387413413
AL133245.2	0.014341061	0.011554633	0.022309707	0.010907	0.011809603	0.015291306	0.019397599	0.017763069	0.015507338	0.020554181	0.01861923	0.020554181
BIRC6	0.293728482	0.297853114	0.332603324	0.311892825	0.239505635	0.29540677	0.289693412	0.306829713	0.283171831	0.353236618	0.285039016	0.353236618
TTC27	0.067728328	0.051033918	0.08200911	0.056106699	0.075468007	0.052990036	0.056811838	0.061716923	0.101919461	0.086801401	0.087883461	0.086801401
LTBP1	0.000924102	0.009761239	0.014094125	0.011780349	0	0.027938775	0.002912185	0.00583831	0.004954608	0	0.007070971	0
RASGRP3	0.054102548	0.051605324	0.049024205	0.045188912	0.052145825	0.047404717	0.068245682	0.047595191	0.043084395	0.052431232	0.035862656	0.052431232
FAM98A	0.061958923	0.063580322	0.085883703	0.070372168	0.078928364	0.064498839	0.057988234	0.092023996	0.09307907	0.060654151	0.063818052	0.060654151
CRIM1	0.023646367	0.018877994	0.045779332	0.019336013	0.010751909	0.020239889	0.022212496	0.026688691	0.013595902	0.018245502	0.010124327	0.018245502
FEZ2	0.124482279	0.129256249	0.223865756	0.198460405	0.176850271	0.182238623	0.113901891	0.192133239	0.124926279	0.146521132	0.18153669	0.146521132
AC007382.1	0.006269767	0.007099211	0.015487111	0.012980371	0.009645964	0.01851412	0.01247015	0.012106225	0.012237902	0.008738964	0.009111551	0.008738964
STRN	0.059665631	0.066198233	0.082173712	0.071024322	0.063852692	0.070620446	0.081175396	0.07706757	0.071259157	0.071969214	0.060605986	0.071969214
HEATR5B	0.076511848	0.058165702	0.073623115	0.062221402	0.052706338	0.095954292	0.097988074	0.059380779	0.081427251	0.074825992	0.062879638	0.074825992
GPATCH11	0.047794212	0.060488385	0.083691781	0.059519638	0.066909285	0.086010296	0.108383362	0.099985499	0.112506685	0.069519528	0.074254343	0.069519528
EIF2AK2	0.264219438	0.226499272	0.867031076	0.745237826	0.285930109	0.230524651	0.222337327	0.263328324	0.264122676	0.612044392	0.512180223	0.612044392
CEBPZ-AS1	0.362150729	0.27836762	0.27867499	0.309890389	0.358507368	0.27155376	0.322235238	0.288952475	0.43911099	0.270430198	0.275155868	0.270430198
CEBPZ	0.45380223	0.374219786	0.431527277	0.360250545	0.374324846	0.374326027	0.407853848	0.482336321	0.450422493	0.482293775	0.495852743	0.482293775
NDUFAF7	0.076419695	0.073504681	0.101719378	0.074049795	0.088481138	0.079378197	0.077222286	0.086261768	0.090890062	0.067972366	0.082056206	0.067972366
PRKD3	0.175921154	0.225916132	0.163556278	0.151267096	0.154720131	0.189200382	0.248832817	0.242229098	0.2102892	0.220977918	0.168007318	0.220977918
QPCT	0.031164827	0.249841679	0.115933553	0.207973023	0.131968836	0.147512636	0.020793603	0.159686649	0.030184342	0.055033919	0.220298076	0.055033919
AC006369.2	0.083563081	0.152226231	0.083889346	0.076646299	0.088834176	0.1213782	0.105528386	0.05166546	0.096911636	0.035555213	0.154114612	0.035555213
CDC42EP3	0.275200161	0.425691377	0.611306833	0.554724851	0.368037217	0.40669517	0.269774086	0.367364297	0.312371762	0.339175417	0.58847762	0.339175417
LINC00211	0.002182768	0.00411929	0.004350018	0.017084589	0.002760947	0.006831415	0.00126817	0.005025398	0.001219081	0.004601437	0.007743808	0.004601437
RMDN2	0.024751165	0.02466674	0.041854902	0.025921213	0.036092811	0.028244482	0.031051117	0.036160085	0.034221244	0.036240999	0.038011017	0.036240999
CYP1B1	0.143881154	0.611655581	0.172753734	0.400717844	0.152636139	0.108255933	0.02798539	0.259643117	0.053935372	0.266305013	0.304304313	0.266305013
ATL2	0.083662725	0.061227556	0.074198506	0.069647817	0.058271171	0.086820949	0.070502107	0.078527095	0.077068684	0.076556513	0.077720568	0.076556513
HNRNPLL	0.188696495	0.143128696	0.150711815	0.15488265	0.138460153	0.135183749	0.144372948	0.155491253	0.132667611	0.159957384	0.184892229	0.159957384
GALM	0.200927679	0.154922478	0.220229716	0.192749216	0.176181839	0.167033658	0.196638694	0.167681227	0.149764567	0.189236036	0.18888575	0.189236036
SRSF7	1.522542243	1.282049493	1.55275299	1.385095159	1.27718934	1.387386578	1.353767477	1.371607374	1.331553874	1.511221587	1.413389989	1.511221587
GEMIN6	0.042762438	0.046538088	0.095336858	0.086403468	0.07890211	0.073201419	0.052442306	0.058450266	0.073769435	0.061874225	0.104664914	0.061874225
DHX57	0.073234369	0.07778569	0.088297859	0.105880968	0.070098882	0.091300032	0.063303662	0.097524774	0.066434851	0.087013736	0.08738871	0.087013736
MORN2	0.021209046	0.045903556	0.041228057	0.052129014	0.050308709	0.039795038	0.034509244	0.041091463	0.029727031	0.044892996	0.054320163	0.044892996
SOS1	0.069659849	0.109845559	0.116453492	0.130465525	0.097061461	0.11558277	0.080505539	0.086326129	0.075978986	0.104220174	0.143143512	0.104220174
CDKL4	0.00147177	0	0	0	0.001209566	0	0	0	0.000837288	0.002063638	0	0.002063638
MAP4K3	0.020855292	0.024473575	0.029230475	0.036499497	0.018021332	0.019095724	0.018468071	0.021499964	0.01964954	0.028031539	0.026848291	0.028031539
AC007246.3	0.026556884	0.023457077	0.02622336	0.020098482	0.026464163	0.023139208	0.031573156	0.030081697	0.036184408	0.035848788	0.021399196	0.035848788
THUMPD2	0.082807393	0.069115184	0.115552283	0.101266782	0.096827406	0.087559365	0.087053139	0.085235715	0.109458946	0.124726344	0.095075289	0.124726344
SLC8A1	0.037114686	0.089288668	0.072470457	0.178271375	0.065921701	0.068514796	0.016191357	0.065701788	0.013378211	0.08253753	0.106438069	0.08253753
AC083949.1	0.004019256	0.004209529	0.005402475	0.003516066	0.002405691	0.002252686	0.002897231	0.002512702	0.001670081	0	0	0
EML4	0.644747652	0.713899331	0.521010246	0.472255183	0.467165946	0.506608455	0.825465042	0.51235156	0.496366484	0.691809809	0.521883253	0.691809809
COX7A2L	0.977788857	1.042023752	1.003630019	1.009583502	1.065701626	1.084941768	1.010719885	1.031044962	1.072152122	1.04169274	1.082520767	1.04169274
MTA3	0.066095186	0.041828246	0.060607011	0.042538709	0.060213779	0.047110535	0.058094733	0.050165122	0.074840957	0.075261794	0.055008412	0.075261794
OXER1	0.000741291	0.009533175	0.002092788	0.005281327	0.005460338	0.005060674	0.001398817	0.008382795	0.002330672	0.003114716	0.008936803	0.003114716
HAAO	0.004337848	0.016588329	0.009314855	0.026713131	0.009201946	0.018001948	0.004835483	0.019465529	0.001808522	0.010573559	0.025012724	0.010573559
AC093609.1	0.019304345	0.02208252	0.031310157	0.015674133	0.007383264	0.111776166	0.011638904	0.024899212	0.020132003	0.025567311	0.017638339	0.025567311
THADA	0.062037918	0.048891139	0.079185018	0.062381679	0.051349242	0.049019787	0.068031697	0.06892521	0.055116447	0.087003698	0.055744239	0.087003698
ZFP36L2	2.779507891	2.426493948	2.419305724	2.165498465	2.293662273	2.549645564	2.689379609	2.43255856	2.196506592	2.430230531	2.51612386	2.430230531
AC010883.5	0.021761565	0.013781428	0.009153305	0.011729578	0.012785551	0.013824577	0.032639578	0.014756477	0.010056161	0.014053212	0.008362187	0.014053212
PLEKHH2	0.004818206	0.00144187	0.003904202	0.005704824	0.0076789	0.005100787	0.012807473	0.015552174	0.030731904	0.001409889	0.006819433	0.001409889
DYNC2LI1	0.031821683	0.032926684	0.048579911	0.042299686	0.02687438	0.029503558	0.034701503	0.034467547	0.042887911	0.046575394	0.058797849	0.046575394
LRPPRC	0.198988822	0.159670993	0.239820369	0.183444745	0.199194725	0.194458514	0.224843557	0.230173181	0.288212876	0.230371734	0.17648051	0.230371734
RP11-559M23.1	0.006445589	0.002367245	0.001041533	0.009099097	0.005881684	0.005192354	0.001665307	0.003699532	0.007368281	0.004421244	0.002842246	0.004421244
PPM1B	0.348574888	0.297122323	0.389339321	0.339330706	0.334256258	0.346085044	0.341694934	0.345708576	0.373195046	0.384742924	0.34037191	0.384742924
SLC3A1	0.00334857	0.004585083	0.001418585	0.002230121	0.001722357	0.006674437	0.003721232	0.003621683	0.002056341	0.003619028	0.00216599	0.003619028
PREPL	0.176811023	0.149021617	0.15794938	0.09946273	0.187774084	0.163072982	0.146938673	0.184372674	0.238124026	0.18530276	0.130227	0.18530276
CAMKMT	0.07509022	0.057745024	0.082417493	0.073657495	0.069691301	0.074757766	0.078440977	0.067580732	0.072617781	0.076484422	0.058146924	0.076484422
SRBD1	0.073980697	0.064333316	0.132842549	0.138616922	0.085159854	0.086800736	0.063492931	0.088054253	0.10919338	0.104095359	0.112874584	0.104095359
PRKCE	0.037545556	0.035837339	0.046401692	0.055048985	0.024029266	0.047103038	0.042856244	0.041413594	0.022454056	0.040594017	0.036310798	0.040594017
EPAS1	0.00538838	0.002786297	0.005737657	0.006173953	0.002273221	0.001977208	0.001437271	0.004814615	0.003176653	0.003353253	0	0.003353253
ATP6V1E2	0.069987242	0.068956499	0.058944478	0.033664139	0.066192191	0.077932194	0.065120485	0.067315606	0.090097599	0.052796687	0.088073149	0.052796687
RHOQ	0.066027042	0.147500663	0.091389754	0.209005064	0.084776211	0.111196235	0.062219523	0.129706373	0.042180515	0.10151608	0.167474669	0.10151608
PIGF	0.08324583	0.095373183	0.116966182	0.171401211	0.106401675	0.111226991	0.076391021	0.088019057	0.089626971	0.095239881	0.124512647	0.095239881
CRIPT	0.125129397	0.15630341	0.277795595	0.273091898	0.191715599	0.177428467	0.163660011	0.169328955	0.188586384	0.160463712	0.240338533	0.160463712
SOCS5	0.054801631	0.04514731	0.042716713	0.041023948	0.037107935	0.048065364	0.04169823	0.039941859	0.038848085	0.041384239	0.047123393	0.041384239
AC016722.4	0.001244331	0.001074328	0	0	0.001185172	0.002441107	0.001999288	0	0	0	0	0
MCFD2	0.146981353	0.155819368	0.166458721	0.16777971	0.141313995	0.149902856	0.150522779	0.172348511	0.135536239	0.142703425	0.164188934	0.142703425
TTC7A	0.065358063	0.153853509	0.131018792	0.228793553	0.118817596	0.106282465	0.078656485	0.120567088	0.055517626	0.115535016	0.187153238	0.115535016
AC073283.7	0.002528656	0.008329785	0.002986106	0.008494775	0.00281714	0.00485349	0.001796176	0.004740066	0.000658172	0.005364428	0.002226492	0.005364428
CALM2	1.511912436	1.741403168	1.827532408	2.178381566	1.829113502	1.706904297	1.449024738	1.814799954	1.619289811	1.681078905	1.832018406	1.681078905
BCYRN1	0.010507047	0.010087279	0.004721872	0.010468385	0.0064241	0.009686313	0.011134936	0.00446968	0.006437444	0.017042956	0.011596596	0.017042956
MSH2	0.098241578	0.078858515	0.111009806	0.078840782	0.120415129	0.104478296	0.106243559	0.109039889	0.158443551	0.096435112	0.134973397	0.096435112
KCNK12	0.066025938	0.050124766	0.03545644	0.026332064	0.025429658	0.03287698	0.03996203	0.028467295	0.036249853	0.014483682	0.029682021	0.014483682
AC138655.1	0.001075159	0.002111657	0	0	0.000775938	0.001154498	0.002243624	0	0.000906387	0.001994773	0.001701692	0.001994773
MSH6	0.065317806	0.07696313	0.101625422	0.065677577	0.086986458	0.080454571	0.093716766	0.107902735	0.111222405	0.096609665	0.096932884	0.096609665
FBXO11	0.190466529	0.199012553	0.202044531	0.206890612	0.183482464	0.181985418	0.196074809	0.204257449	0.203951599	0.209636178	0.215949136	0.209636178
AC079807.2	0.013560588	0.01300908	0.009403889	0.008816936	0.008535158	0.014218849	0.016483463	0.019103676	0.008708153	0.010901036	0.009435571	0.010901036
FOXN2	0.101387414	0.122277922	0.233082442	0.220266101	0.138755702	0.180918741	0.125693695	0.200121707	0.138202774	0.167070532	0.169808147	0.167070532
RP11-191L17.1	0.028523728	0.031438562	0.026195557	0.03889784	0.034764159	0.035651843	0.022323801	0.029245606	0.037898596	0.034489527	0.024004234	0.034489527
PPP1R21	0.115640091	0.107678339	0.155437043	0.153414632	0.14939573	0.131070649	0.106736325	0.125858529	0.154210112	0.132242611	0.17468169	0.132242611
STON1	0.006532373	0.006446061	0.012831823	0.008289347	0.007020205	0.008420161	0.00340455	0.006467254	0.006264432	0.006420156	0.007708924	0.006420156
LHCGR	0.001470838	0	0	0	0	0	0.001914758	0	0	0	0	0
GPR75-ASB3	0.06651366	0.049666808	0.076664533	0.055255093	0.048852692	0.054461671	0.043717515	0.048165583	0.058676495	0.074593739	0.062821407	0.074593739
CHAC2	0.02277633	0.016342991	0.030776548	0.016470722	0.027225883	0.024669505	0.023111966	0.022311894	0.035582761	0.023789469	0.022445601	0.023789469
ERLEC1	0.299497944	0.272883537	0.314435865	0.286266981	0.25679854	0.302308622	0.309860786	0.281922613	0.299154461	0.276299827	0.255677979	0.276299827
PSME4	0.211046012	0.199292972	0.217428618	0.178027409	0.120562482	0.185745452	0.222008045	0.197342844	0.142248272	0.240519717	0.151269756	0.240519717
ACYP2	0.319918503	0.254836527	0.26358343	0.213606093	0.163020058	0.249603071	0.301553545	0.286159449	0.244555643	0.222580329	0.192774879	0.222580329
RP11-477N3.1	0.006059991	0.00489733	0.006298227	0.00115799	0.002530885	0.001728535	0.009271267	0.003838529	0.005302195	0.005734825	0.002555256	0.005734825
SPTBN1	0.209508411	0.115187653	0.14150572	0.100310446	0.198540128	0.162249331	0.190539049	0.214306544	0.227347625	0.164161485	0.206698779	0.164161485
EML6	0.004450157	0.006927485	0.003187094	0.008455177	0.007749325	0.003280113	0.006632756	0.0043287	0.002722187	0.006680305	0	0.006680305
RTN4	0.648063475	0.719744561	0.857903082	1.040423829	0.817058758	0.728751169	0.602902198	0.76986634	0.685327081	0.770024092	0.818831704	0.770024092
CLHC1	0.017252666	0.018401634	0.012371795	0.010004142	0.016355595	0.011228215	0.016478684	0.013902249	0.017906157	0.027387013	0.014206814	0.027387013
RPS27A	4.407412691	4.234357625	3.915876793	3.561291795	4.305788547	4.287027332	4.375221552	4.272172006	4.473290288	4.098494649	4.164750073	4.098494649
MTIF2	0.079283056	0.076511468	0.11797207	0.112871744	0.118694443	0.112113923	0.088543592	0.10713879	0.103392259	0.105447471	0.13816945	0.105447471
CCDC88A	0.0674446	0.163203652	0.13861352	0.279197156	0.13862473	0.155286879	0.064656554	0.205507497	0.076242349	0.144902162	0.213281642	0.144902162
[truncated: 17,120 more rows]
