# Supplementary material for: The shared circulating diagnostic biomarkers and molecular mechanisms of systemic lupus erythematosus and inflammatory bowel disease
Source: Front Immunol. 2024 May 7;15:1354348. doi: 10.3389/fimmu.2024.1354348 (PMC11106441; doi:10.3389/fimmu.2024.1354348)
Supplement: Supplementary Material 2 — A list of DEGs. [file DataSheet_2.xlsx]

## Sheet: IBD
id	logFC	P.Value	adj.P.Val
BASP1	1.4568	8.10552e-21	9.19977e-17
SLC22A4	0.966256	4.56711e-18	2.24483e-14
SERPINB2	3.08306	6.39794e-18	2.24483e-14
HMGB1	-0.501559	7.9113e-18	2.24483e-14
HIST1H2AC	1.02995	2.57254e-17	5.83967e-14
TMEM158	1.87201	4.80385e-17	7.7891e-14
AQP9	1.65214	5.00509e-16	7.10097e-13
HIST1H2BK	0.912144	5.78358e-16	7.29374e-13
TMEM140	0.881295	1.00053e-15	1.13561e-12
GPX1	0.772875	1.6314e-15	1.59003e-12
HIST2H2BE	1.08816	1.68109e-15	1.59003e-12
SLTM	-0.563699	3.56747e-15	3.11468e-12
C5AR1	1.25625	4.11705e-15	3.2525e-12
ARPC5L	-0.63704	4.29846e-15	3.2525e-12
SPARC	1.20208	1.30842e-14	9.28163e-12
ZBED1	0.602978	1.45089e-14	9.68681e-12
FTH1	0.513142	1.95589e-14	1.22795e-11
TREM1	1.25197	2.05561e-14	1.22795e-11
MARK2	-1.44961	2.68747e-14	1.52514e-11
NARS	-0.529774	3.14578e-14	1.70022e-11
ELK3	0.557407	3.31914e-14	1.71237e-11
ELF2	-0.653331	4.13148e-14	2.0388e-11
RAB1B	0.617621	4.4304e-14	2.09521e-11
RAP1A	0.64773	7.21173e-14	3.1482e-11
LUC7L	-0.506298	1.06262e-13	4.46694e-11
TFE3	0.506801	1.43129e-13	5.80185e-11
PGRMC1	0.84682	1.76126e-13	6.8932e-11
DDX1	-0.786791	1.89605e-13	7.1734e-11
ABLIM3	1.96018	2.98255e-13	1.02108e-10
HIST1H2BD	0.647311	3.05875e-13	1.02108e-10
SEC24C	-0.569224	3.93059e-13	1.27463e-10
SNRNP70	-0.714383	4.84128e-13	1.48915e-10
RPF1	-0.651905	6.68959e-13	1.99807e-10
CTTN	0.922814	7.49433e-13	2.14595e-10
SUZ12	-0.59646	7.66134e-13	2.14595e-10
CD247	-1.03855	7.75191e-13	2.14595e-10
HNRNPA1	-0.531145	8.52159e-13	2.30286e-10
ACTN1	0.563083	8.87492e-13	2.30345e-10
EGR3	1.07108	9.97511e-13	2.49923e-10
SIRPA	0.585855	1.09063e-12	2.61935e-10
CD93	0.79931	1.10774e-12	2.61935e-10
CCT2	-0.600543	1.30549e-12	3.01458e-10
PLAUR	1.05742	1.32801e-12	3.01458e-10
WBP2	0.570686	1.46197e-12	3.2536e-10
PRKAR2B	1.01991	1.56449e-12	3.35038e-10
MED1	-0.867869	1.94601e-12	4.09022e-10
S100A11	1.17242	2.02787e-12	4.18479e-10
BMS1	-0.702526	2.33436e-12	4.73124e-10
GSTO1	0.563243	2.91286e-12	5.70167e-10
PICALM	0.621667	2.94782e-12	5.70167e-10
TNFRSF1B	0.69387	2.96387e-12	5.70167e-10
IFNAR2	0.559269	3.02216e-12	5.71691e-10
EMR2	1.01955	3.34457e-12	6.22309e-10
WIPI1	0.776174	3.51302e-12	6.40282e-10
KRI1	-1.41403	3.6104e-12	6.40282e-10
OGT	-0.651143	4.18982e-12	7.20522e-10
FCF1	-1.05337	5.11884e-12	8.64516e-10
CDK5RAP1	-0.63127	5.17948e-12	8.64516e-10
NGFRAP1	0.978034	6.41312e-12	1.05491e-09
CXCL1	1.64667	6.63556e-12	1.07591e-09
DDX18	-0.54607	7.48151e-12	1.19599e-09
CYP1B1	1.24923	8.19083e-12	1.29119e-09
PLSCR1	0.751705	8.98965e-12	1.3953e-09
PTCD3	-0.523274	9.75966e-12	1.47696e-09
CLK4	-0.616906	1.04122e-11	1.53479e-09
CORO1C	0.596437	1.06847e-11	1.55476e-09
WIPF1	0.543244	1.09904e-11	1.57025e-09
PDLIM1	0.67416	1.16027e-11	1.62582e-09
SYNE1	-0.738427	1.18708e-11	1.6431e-09
RASSF1	-0.601603	1.34399e-11	1.83786e-09
MBOAT7	0.854335	1.3985e-11	1.88965e-09
SLC33A1	-0.557524	1.49193e-11	1.99217e-09
IL1R1	1.53948	1.65778e-11	2.16273e-09
NRGN	0.995171	1.72622e-11	2.22643e-09
NAMPT	0.926556	1.7887e-11	2.23922e-09
MMD	0.644811	1.79436e-11	2.23922e-09
GPR97	1.29444	1.82153e-11	2.23922e-09
APH1B	0.503048	1.82174e-11	2.23922e-09
HLTF	-0.566041	1.83478e-11	2.23922e-09
ZBTB16	-0.780182	2.02458e-11	2.44457e-09
XK	1.07399	2.18785e-11	2.58668e-09
CD58	0.768127	2.55661e-11	2.96097e-09
RNF19B	0.577283	3.05871e-11	3.40356e-09
CCNL2	-1.4327	4.10591e-11	4.4383e-09
KLRB1	-0.881345	4.15261e-11	4.44643e-09
MYLIP	-1.26366	4.22072e-11	4.47712e-09
TRIB1	0.969383	4.40086e-11	4.62498e-09
GNG11	1.06254	4.45917e-11	4.64326e-09
CXCL5	1.22706	4.60109e-11	4.74749e-09
RUFY1	0.619716	4.93197e-11	5.04306e-09
ZAP70	-1.00209	5.45803e-11	5.48218e-09
TPM1	0.831363	5.85488e-11	5.8292e-09
FPR1	1.159	6.794e-11	6.64758e-09
DSE	0.975159	7.18379e-11	6.96889e-09
TOP3B	-0.953128	8.83486e-11	8.3563e-09
HMGXB4	-0.583861	1.00423e-10	9.41987e-09
PTGS1	0.84057	1.13341e-10	1.03744e-08
ABT1	-0.564324	1.1726e-10	1.06472e-08
ATM	-0.711104	1.18516e-10	1.06758e-08
NKTR	-0.588897	1.19893e-10	1.07148e-08
MMP9	1.17862	1.20935e-10	1.07235e-08
THBS1	1.59469	1.24037e-10	1.09133e-08
EGR2	1.233	1.3843e-10	1.19086e-08
FUBP1	-0.547793	1.38647e-10	1.19086e-08
SLC12A6	0.617697	1.39957e-10	1.19086e-08
CD86	0.719654	1.40595e-10	1.19086e-08
DHX15	-0.527862	1.4371e-10	1.20823e-08
RFC4	-0.509728	1.46231e-10	1.22038e-08
RFC1	-0.527731	1.58752e-10	1.28702e-08
TMPO	-0.51783	1.95136e-10	1.54881e-08
MPP1	0.848779	1.99816e-10	1.57494e-08
ZBTB20	-0.607571	2.11412e-10	1.64351e-08
GAB2	0.707346	2.30715e-10	1.78137e-08
PF4V1	1.65977	2.37054e-10	1.80636e-08
ABCD3	-0.742396	2.44208e-10	1.84784e-08
MYL9	2.11651	2.53953e-10	1.90885e-08
NOL11	-0.654212	3.04871e-10	2.24694e-08
KLRF2	-1.4267	3.14779e-10	2.30499e-08
PDGFC	0.628394	3.19509e-10	2.31166e-08
ITGB5	0.572274	3.64462e-10	2.5854e-08
GNG10	0.734486	3.90879e-10	2.75557e-08
LRP10	0.568704	4.00189e-10	2.79327e-08
PCNT	-0.520246	4.2285e-10	2.89117e-08
ALOX12	0.848505	4.33727e-10	2.94779e-08
F13A1	0.884908	4.45484e-10	3.00967e-08
APP	0.533885	4.68184e-10	3.14432e-08
FCER1G	0.600283	5.00655e-10	3.32306e-08
EED	-0.625538	5.38572e-10	3.5131e-08
IL1R2	1.5728	6.36317e-10	4.08034e-08
SNRNP35	-1.04924	6.60989e-10	4.20397e-08
VAMP1	-0.517697	6.63005e-10	4.20397e-08
CHSY1	0.620159	6.73059e-10	4.24401e-08
EPB41L3	0.919788	6.90107e-10	4.32747e-08
ITGA2B	1.21935	6.96704e-10	4.34483e-08
IP6K2	-0.537619	7.3441e-10	4.55495e-08
CD160	-1.08078	7.94418e-10	4.84766e-08
PABPN1	-0.612101	8.05163e-10	4.88695e-08
UVRAG	-0.520795	8.2622e-10	4.98808e-08
CCR1	0.966366	8.68426e-10	5.109e-08
PF4	0.933788	9.78197e-10	5.69361e-08
MYCBP2	-0.666597	1.01948e-09	5.9036e-08
NAT8B	0.71017	1.05366e-09	6.0706e-08
RNF24	0.621464	1.14365e-09	6.45128e-08
SNAP23	0.50821	1.14481e-09	6.45128e-08
RXRA	0.625119	1.15953e-09	6.45128e-08
MMP25	0.71791	1.18355e-09	6.52099e-08
DNAJC2	-0.686076	1.27699e-09	6.96819e-08
SMOX	1.01901	1.37851e-09	7.48617e-08
NT5M	0.758112	1.41882e-09	7.66837e-08
FCAR	1.0973	1.43908e-09	7.74104e-08
TPM4	0.522637	1.6259e-09	8.58325e-08
SLC38A1	-0.9793	1.71576e-09	9.01569e-08
PSMD11	-0.673487	1.7255e-09	9.02507e-08
MATK	-0.896978	1.82707e-09	9.51249e-08
MRPL35	-1.14914	1.90412e-09	9.84788e-08
TFB2M	-0.548153	1.93289e-09	9.92683e-08
ETFA	0.50489	1.95651e-09	1.00029e-07
KRR1	-0.707004	2.03479e-09	1.03102e-07
SGSM3	-0.526891	2.10034e-09	1.05951e-07
TGM2	0.7378	2.34853e-09	1.16401e-07
CLU	0.976452	2.42402e-09	1.1962e-07
VNN3	1.1365	2.53553e-09	1.24581e-07
KIF5B	-0.78659	2.55944e-09	1.25214e-07
GNAZ	0.573247	2.65678e-09	1.28865e-07
TLN1	0.547279	2.73403e-09	1.32048e-07
MAFB	0.828797	2.81039e-09	1.3459e-07
FAM98A	-0.602588	2.87563e-09	1.37136e-07
CA2	1.1763	2.93297e-09	1.3902e-07
MPL	0.798476	3.01894e-09	1.41592e-07
MEIS1	0.649571	3.15826e-09	1.47515e-07
PDLIM7	0.572162	3.22417e-09	1.49365e-07
FKBP11	-0.763917	3.28517e-09	1.51572e-07
MED17	-0.636832	3.37426e-09	1.54252e-07
ITGB3	0.829747	3.38404e-09	1.54252e-07
GZMK	-1.10113	3.45131e-09	1.5669e-07
TIMP2	0.74184	3.54574e-09	1.60335e-07
MLH3	0.692251	3.87041e-09	1.73633e-07
TSFM	-0.61733	4.11293e-09	1.82351e-07
PQLC1	0.73862	4.77881e-09	2.07021e-07
DHX38	-0.512715	5.01578e-09	2.1564e-07
PPWD1	-0.615537	5.21517e-09	2.20882e-07
IL10RB	0.509292	5.29941e-09	2.23282e-07
RRAGD	0.530179	5.47134e-09	2.2915e-07
CDK10	-0.692187	5.54482e-09	2.31374e-07
MPHOSPH10	-0.768728	5.68884e-09	2.35651e-07
SDPR	0.733647	5.85604e-09	2.39631e-07
FBXO21	-0.539099	5.94437e-09	2.41823e-07
NUP88	-0.612163	6.06224e-09	2.45737e-07
SLC15A3	0.56265	6.32666e-09	2.54637e-07
VPS37C	0.556128	6.63717e-09	2.6248e-07
AKR1C3	-1.22869	6.72106e-09	2.63192e-07
TRAF3IP3	-0.66333	6.74791e-09	2.63192e-07
GNA12	0.50797	7.55343e-09	2.93601e-07
TPD52L2	0.508966	7.91658e-09	3.04587e-07
HIST1H2BE	0.588967	8.00989e-09	3.07136e-07
UBXN7	-0.675802	8.07609e-09	3.07596e-07
RBBP6	-0.681985	8.33255e-09	3.15248e-07
ZNF12	-1.03034	8.83843e-09	3.32173e-07
ZNF551	-1.09317	9.53881e-09	3.54969e-07
CIC	0.524277	1.0081e-08	3.7149e-07
RBM19	-0.562494	1.03881e-08	3.81569e-07
EZH2	-0.8819	1.06673e-08	3.9056e-07
FOSB	1.51425	1.08695e-08	3.96686e-07
AKAP13	-0.556445	1.12567e-08	4.0689e-07
MGLL	0.670444	1.18256e-08	4.25749e-07
TTC38	-0.931119	1.23629e-08	4.3713e-07
REPS1	-0.712737	1.2404e-08	4.3722e-07
CTBS	0.507986	1.27558e-08	4.46846e-07
FBXW7	-0.682732	1.3208e-08	4.5985e-07
CLEC7A	0.584427	1.42887e-08	4.93802e-07
PTGDS	-0.794347	1.43137e-08	4.93802e-07
PHC2	0.51743	1.46731e-08	5.03141e-07
TLR2	0.742422	1.52961e-08	5.19791e-07
E4F1	-0.529054	1.53753e-08	5.20926e-07
IL1RN	0.90371	1.56597e-08	5.27412e-07
PDAP1	-0.565133	1.6951e-08	5.69213e-07
WASF3	0.642067	1.71724e-08	5.74947e-07
KLHDC2	-0.502097	1.90573e-08	6.26957e-07
THBD	1.39962	2.02752e-08	6.63179e-07
PHLDA1	0.949355	2.05109e-08	6.6822e-07
EGR1	1.0549	2.05592e-08	6.6822e-07
BCL2A1	0.956501	2.06059e-08	6.6822e-07
ZNF428	-1.03841	2.20475e-08	7.08893e-07
GZMB	-0.965259	2.25105e-08	7.20117e-07
TSC22D1	0.601069	2.26664e-08	7.20117e-07
FHL2	1.04759	2.2963e-08	7.2599e-07
ELAC2	-0.655617	2.36218e-08	7.38588e-07
DUSP6	0.940989	2.37065e-08	7.39198e-07
NSUN5	-0.550826	2.51841e-08	7.80982e-07
LIMK2	0.796929	2.58759e-08	7.98074e-07
CRY2	-1.21207	2.61715e-08	8.05005e-07
GMPR	1.04255	2.68434e-08	8.23439e-07
KLF6	-1.49637	2.71506e-08	8.30617e-07
PHLDA2	0.658452	2.7316e-08	8.30923e-07
PDZK1IP1	0.79505	2.73802e-08	8.30923e-07
TROVE2	-0.568211	2.81133e-08	8.48634e-07
DOK3	0.525074	2.82131e-08	8.49386e-07
EREG	1.38856	2.88399e-08	8.65961e-07
LYL1	0.704857	2.94836e-08	8.78072e-07
TAL1	0.553213	3.04081e-08	8.9878e-07
TXK	-0.622821	3.36983e-08	9.93442e-07
FOSL1	1.32652	3.40793e-08	1.00207e-06
IL12A	-0.615011	3.46101e-08	1.01243e-06
RABGGTB	-0.537307	3.53373e-08	1.03105e-06
ADIPOR1	0.808148	3.55036e-08	1.03325e-06
MPHOSPH9	-0.910366	3.72302e-08	1.07797e-06
STXBP2	0.557909	3.74037e-08	1.08023e-06
C2CD2L	-0.629771	3.81978e-08	1.09595e-06
SUPV3L1	-0.673247	4.04435e-08	1.14836e-06
RASGRP2	-0.544901	4.04708e-08	1.14836e-06
S1PR5	-0.621181	4.0673e-08	1.15e-06
PRKCH	-0.529262	4.14133e-08	1.16635e-06
PTAFR	0.595687	4.26499e-08	1.19525e-06
TLR4	0.694345	4.31369e-08	1.20137e-06
DNAJB6	0.644821	4.68569e-08	1.29084e-06
CXCL2	1.80286	4.74718e-08	1.30146e-06
GSN	0.567922	4.89912e-08	1.33988e-06
MRPL17	-0.656982	5.41647e-08	1.4568e-06
PTGS2	1.57373	5.72161e-08	1.52801e-06
LZTFL1	-0.501675	5.76949e-08	1.53358e-06
RUFY3	-0.600728	5.81226e-08	1.53774e-06
HRASLS	0.62122	5.90992e-08	1.55632e-06
SDC2	1.29757	6.11041e-08	1.59067e-06
FPR2	0.995896	6.31152e-08	1.63552e-06
P2RX1	0.613851	6.327e-08	1.6358e-06
AGAP1	-0.650898	6.48603e-08	1.6731e-06
IGF2BP2	0.847477	6.84011e-08	1.75645e-06
SET	-0.514346	6.87892e-08	1.76243e-06
CLIC3	-1.64109	7.02382e-08	1.79019e-06
DLG5	-0.687413	7.06613e-08	1.79019e-06
LCN2	0.936575	7.17595e-08	1.81396e-06
GUCY1B3	0.613208	7.25731e-08	1.83046e-06
HIST1H2BH	0.974212	7.29722e-08	1.83238e-06
AHSA2	-0.733294	7.53824e-08	1.88042e-06
PRPF38B	-0.517855	7.60187e-08	1.89213e-06
AATK	0.580755	7.81001e-08	1.93968e-06
MARCKS	0.651986	7.95498e-08	1.97137e-06
GTPBP8	-0.557611	8.25495e-08	2.028e-06
GRINA	0.521069	8.51529e-08	2.074e-06
GZMM	-0.688812	8.81155e-08	2.12338e-06
RTN2	0.534807	9.2663e-08	2.20951e-06
EDC4	-0.57339	9.36592e-08	2.22392e-06
INSIG1	0.515365	9.44692e-08	2.23847e-06
LHFPL2	0.522382	9.55053e-08	2.2583e-06
FAM129A	0.743835	9.69153e-08	2.27741e-06
MED6	-0.581231	9.79019e-08	2.29111e-06
ZNF84	-0.705772	1.0084e-07	2.35018e-06
GAS2L1	0.583298	1.02017e-07	2.3701e-06
LAS1L	-0.744711	1.02113e-07	2.3701e-06
ZNF185	0.517959	1.03343e-07	2.38889e-06
CDK7	-0.511105	1.17311e-07	2.66295e-06
CAPRIN2	-0.518894	1.18622e-07	2.68109e-06
FSTL1	0.589876	1.18818e-07	2.68109e-06
KCNJ15	0.865675	1.28325e-07	2.87845e-06
IL10	0.844067	1.50226e-07	3.3302e-06
GATA3	-0.692419	1.508e-07	3.33642e-06
RBM41	-0.881557	1.51555e-07	3.34009e-06
ANXA3	1.06382	1.708e-07	3.70665e-06
CLK2	-0.521933	1.87827e-07	4.02995e-06
TIMP1	0.773658	1.90604e-07	4.08179e-06
FAM110B	0.968125	1.91697e-07	4.09747e-06
H1F0	0.706114	1.93722e-07	4.13298e-06
PPP1R15A	0.679576	2.01001e-07	4.27222e-06
PROS1	0.868323	2.0484e-07	4.33756e-06
DYSF	0.750819	2.05557e-07	4.34464e-06
CAPN3	-0.56956	2.18401e-07	4.59047e-06
SAP30BP	-0.535408	2.27777e-07	4.76109e-06
THBS4	0.686237	2.32044e-07	4.82361e-06
C16orf80	-0.642718	2.41264e-07	4.98787e-06
TCERG1	-0.527076	2.42258e-07	4.99424e-06
ZNF91	-1.21613	2.42451e-07	4.99424e-06
GZMA	-1.04465	2.53714e-07	5.21677e-06
ALPL	1.12983	2.72829e-07	5.57947e-06
SLC25A37	0.961004	2.85529e-07	5.81823e-06
NINJ1	0.637568	2.92579e-07	5.94845e-06
GK	0.963339	2.92968e-07	5.94845e-06
IL7R	-0.740469	2.93796e-07	5.95462e-06
AMMECR1	-0.808836	3.05711e-07	6.17406e-06
TGFB1I1	0.518344	3.07948e-07	6.20818e-06
QTRT1	-0.844135	3.09178e-07	6.22193e-06
SEC31B	-0.991504	3.09885e-07	6.22512e-06
TMEM127	0.52455	3.11274e-07	6.24199e-06
PAN2	-0.747865	3.48025e-07	6.88167e-06
SAMSN1	0.758298	3.49055e-07	6.89005e-06
FFAR2	1.31677	3.55949e-07	7.01392e-06
CDA	0.734104	3.71859e-07	7.2769e-06
ATAD2	-0.610677	3.88499e-07	7.58943e-06
S100P	1.32799	3.94311e-07	7.67656e-06
RPS6KB1	-0.649944	3.98377e-07	7.7292e-06
STAG3L3	-0.681913	4.00211e-07	7.75004e-06
PAX5	-0.616002	4.00817e-07	7.75004e-06
RBM6	-0.523559	4.04342e-07	7.80124e-06
ZNF430	-0.586618	4.10274e-07	7.8792e-06
EHD3	0.748989	4.24053e-07	8.11635e-06
UGCG	-0.610902	4.43751e-07	8.42237e-06
CYP1A1	0.782898	4.60244e-07	8.70628e-06
C5orf45	-0.794064	4.61837e-07	8.72188e-06
PPIF	0.639896	4.96077e-07	9.26477e-06
POLI	-0.528169	4.96298e-07	9.26477e-06
QPCT	0.674461	4.98087e-07	9.2829e-06
FKBP1B	0.635325	5.12689e-07	9.50821e-06
SLC30A1	-0.571156	5.25759e-07	9.7347e-06
DRAM1	0.504372	5.47076e-07	1.00964e-05
HEY1	0.816791	5.4913e-07	1.01179e-05
DOCK4	0.789073	5.51609e-07	1.01471e-05
RRP15	-0.59795	5.52617e-07	1.01492e-05
AKT2	-0.549156	5.59313e-07	1.02556e-05
SLC24A3	0.72747	5.73727e-07	1.04769e-05
CTNNAL1	0.53379	6.1847e-07	1.12135e-05
ALAS2	2.1154	6.30886e-07	1.14022e-05
CACNA2D3	-1.0792	6.54292e-07	1.17552e-05
PRKCZ	-0.944224	6.78859e-07	1.20769e-05
CTDSPL	0.736135	6.80651e-07	1.20797e-05
TNS1	0.849999	6.81146e-07	1.20797e-05
DHX35	-0.804592	6.94497e-07	1.22882e-05
GPRC5A	0.614592	7.35928e-07	1.295e-05
ARHGAP6	0.630919	7.69784e-07	1.34623e-05
MFHAS1	-0.782692	7.82076e-07	1.36144e-05
CCDC94	-0.762135	7.83683e-07	1.36214e-05
VILL	-0.642864	8.33434e-07	1.43761e-05
SLPI	0.710419	8.37924e-07	1.44257e-05
ANGPTL4	0.745273	8.38851e-07	1.44257e-05
NDUFAF3	0.529282	8.75173e-07	1.49372e-05
INE1	0.683029	8.82439e-07	1.50386e-05
AHSP	1.04095	8.85175e-07	1.50626e-05
ACSBG1	0.718515	8.88272e-07	1.50776e-05
KNTC1	-0.77479	9.00797e-07	1.51918e-05
ANPEP	0.744251	9.04095e-07	1.52247e-05
SOCS3	0.504653	9.67376e-07	1.60757e-05
LAMP2	0.509913	9.70655e-07	1.61066e-05
KLRD1	-0.612622	9.86932e-07	1.63052e-05
PLEKHA1	-1.06927	1.00672e-06	1.65839e-05
PPBP	0.574118	1.01501e-06	1.6666e-05
CABP5	1.0395	1.01758e-06	1.6666e-05
PCTP	1.31557	1.02018e-06	1.66844e-05
THOC1	-0.54674	1.05553e-06	1.72378e-05
SETD5	-1.20963	1.1357e-06	1.84409e-05
ATXN2L	-0.702586	1.14935e-06	1.86268e-05
PAX1	0.538404	1.15043e-06	1.86268e-05
SLC4A1	1.31229	1.20057e-06	1.92737e-05
SPG11	-0.61274	1.26558e-06	2.02886e-05
MTRF1	-0.913469	1.31386e-06	2.10329e-05
HOMER2	0.672151	1.40146e-06	2.21849e-05
ENC1	-0.566611	1.4305e-06	2.25968e-05
HBQ1	1.49366	1.47742e-06	2.32254e-05
ACSL1	0.721857	1.52259e-06	2.37708e-05
SNCA	1.11013	1.5842e-06	2.46649e-05
HSF2	-0.551793	1.59565e-06	2.47751e-05
RBBP5	-0.769686	1.61497e-06	2.50206e-05
CXCL3	1.57165	1.71322e-06	2.63483e-05
NR1D2	-0.597037	1.85754e-06	2.83756e-05
TRMT11	-0.665481	1.86236e-06	2.83791e-05
CLDND1	-0.512364	1.86277e-06	2.83791e-05
CCL7	1.23851	1.93316e-06	2.92943e-05
HP1BP3	-0.936626	1.93888e-06	2.93417e-05
HOPX	-0.735687	1.96841e-06	2.97093e-05
DHX8	-0.57408	2.06118e-06	3.09041e-05
RNF144A	-0.976319	2.15708e-06	3.22142e-05
CCL2	2.08235	2.16317e-06	3.22542e-05
EMP1	0.834755	2.16828e-06	3.22542e-05
IRF2	0.568303	2.28793e-06	3.37755e-05
PI3	0.838837	2.2884e-06	3.37755e-05
MS4A1	-0.833238	2.37703e-06	3.48569e-05
CD14	0.584871	2.52441e-06	3.67805e-05
DNAJC10	-0.505941	2.62629e-06	3.79725e-05
SATB1	-0.593292	2.64374e-06	3.81761e-05
TNFSF4	0.521048	2.74047e-06	3.93725e-05
HIST1H2BO	1.04004	2.78282e-06	3.98298e-05
XCL1	-0.679381	2.8892e-06	4.10418e-05
PIK3CA	-0.591167	2.9218e-06	4.14531e-05
IPP	-0.512765	2.9375e-06	4.16238e-05
FCGR2A	0.606835	2.97481e-06	4.20999e-05
CYP4F3	1.03356	3.04194e-06	4.29582e-05
CNGA1	0.734103	3.04303e-06	4.29582e-05
SETD4	-0.633241	3.06718e-06	4.31917e-05
TRAPPC10	-0.756085	3.44548e-06	4.78071e-05
ISLR	0.634913	3.65051e-06	5.01613e-05
ACSL4	0.672721	3.76773e-06	5.15225e-05
ACACB	-0.539122	3.94772e-06	5.35964e-05
CXCR1	1.17805	3.99438e-06	5.41004e-05
SLA	0.706401	4.09948e-06	5.53173e-05
POLA1	-0.701176	4.10372e-06	5.53173e-05
NOL12	-0.611936	4.1408e-06	5.56849e-05
SLC6A8	0.811349	4.35104e-06	5.81676e-05
ZCCHC24	-0.572587	4.51311e-06	5.98409e-05
ABCC3	0.945379	4.65035e-06	6.11605e-05
DDX56	-0.513802	4.75884e-06	6.22985e-05
SCARF1	0.585136	5.00814e-06	6.49627e-05
GRB14	0.684211	5.15058e-06	6.61302e-05
KRT1	0.989785	5.35632e-06	6.8385e-05
TMEM168	-0.632648	5.38252e-06	6.86422e-05
SEMA6B	0.710241	5.47961e-06	6.97237e-05
ATF3	0.73658	5.48907e-06	6.97659e-05
ING3	-0.566921	5.58472e-06	7.0823e-05
MYL4	0.719929	5.74018e-06	7.25922e-05
SERPINF1	-0.52099	5.82347e-06	7.35222e-05
P2RX7	-0.895495	6.02767e-06	7.56864e-05
GNA15	0.539078	6.43345e-06	7.99777e-05
KIR2DS4	-1.1325	6.50655e-06	8.06215e-05
RIOK2	-0.537162	6.60163e-06	8.16215e-05
DYNLL1	0.640087	6.82478e-06	8.41971e-05
QSOX1	0.507895	7.1785e-06	8.80821e-05
EPB42	1.79245	7.25505e-06	8.89253e-05
EGF	0.590674	7.41553e-06	9.06964e-05
KLF1	0.604401	7.58959e-06	9.25261e-05
KLC2	-0.792614	7.64777e-06	9.30356e-05
RRS1	-0.590889	7.75354e-06	9.42213e-05
MYBL1	-0.822331	7.89399e-06	9.58255e-05
CACNA2D2	-0.605068	8.08812e-06	9.76597e-05
SELENBP1	1.39414	8.40326e-06	0.000100928
TMOD1	0.895286	8.47967e-06	0.000101738
METTL3	-0.567724	8.55789e-06	0.000102568
RINT1	-0.50721	8.69936e-06	0.000104154
AP1G2	-0.637554	8.85324e-06	0.000105662
ADAM9	0.500251	8.90195e-06	0.000105934
RBM10	-0.909311	8.98109e-06	0.000106693
ZNF571	-0.70151	9.04433e-06	0.000107266
ACYP1	-0.910732	9.11735e-06	0.000107906
CHST15	0.61759	9.23275e-06	0.000109044
FCGR1B	0.535024	9.30486e-06	0.000109668
TAF1C	-0.582204	9.38458e-06	0.000110378
C16orf58	-0.624295	9.57851e-06	0.000112426
CD7	-0.533185	9.9133e-06	0.00011559
CA1	1.09418	1.0145e-05	0.000117812
EFHC1	-0.95304	1.05244e-05	0.000121659
LAMB3	0.725366	1.05986e-05	0.000122002
NME3	-0.646286	1.11325e-05	0.000126861
PACSIN2	0.530604	1.11902e-05	0.000127263
MDM4	-0.891207	1.1374e-05	0.000128966
TUBB1	0.661515	1.16491e-05	0.000131206
KLHL3	-0.582291	1.17403e-05	0.000132042
CD9	0.810661	1.17754e-05	0.000132197
PRF1	-0.926899	1.18569e-05	0.000132718
ENO3	-0.751815	1.19325e-05	0.000133323
ANKZF1	-1.01837	1.21621e-05	0.000135466
CHMP6	0.874582	1.2584e-05	0.000139617
NFE2	0.616286	1.2883e-05	0.000142517
SGK1	0.618478	1.34761e-05	0.000147782
PCYOX1	-0.828778	1.39741e-05	0.000152505
XPNPEP2	0.520511	1.43099e-05	0.000155275
SLC5A6	-0.61791	1.46843e-05	0.000158579
MPHOSPH8	-0.663475	1.48129e-05	0.000159816
SMEK1	-0.59405	1.50115e-05	0.000161652
PDCD5	-0.653936	1.51759e-05	0.000163112
LY9	-0.511092	1.52565e-05	0.000163823
G0S2	0.703357	1.53905e-05	0.00016495
ADORA2B	0.754268	1.54111e-05	0.000165015
SYP	0.60112	1.65346e-05	0.000174575
NCR3	-0.687282	1.73739e-05	0.000181578
CCRL2	0.730249	1.7874e-05	0.00018629
HBD	0.935047	1.85611e-05	0.000193096
HGD	0.587703	1.88933e-05	0.000195299
KIR3DS1	-1.01091	1.89154e-05	0.00019535
HPSE	0.53528	2.04837e-05	0.00020964
CLSTN2	0.702739	2.08288e-05	0.000212405
CYP20A1	-0.647558	2.15986e-05	0.000218748
ITGB1BP2	-0.766161	2.22812e-05	0.000223798
KLRC4	-0.64678	2.24357e-05	0.000224951
MAT1A	0.504918	2.27566e-05	0.000227968
KIR2DS2	-1.19605	2.28935e-05	0.000228935
MIPEP	-0.557307	2.38709e-05	0.000237026
SLC39A1	0.562912	2.41261e-05	0.000238945
LY96	0.581889	2.46827e-05	0.000243382
DENND1B	-0.793544	2.48116e-05	0.000244243
COL6A3	0.686387	2.54403e-05	0.000249131
VIL1	0.626422	2.58307e-05	0.000252088
BLVRB	0.65946	2.61349e-05	0.00025419
KIR2DL1	-0.95136	2.62746e-05	0.000254668
TSPAN5	0.794667	2.64537e-05	0.000256186
GFI1	-0.861274	2.68539e-05	0.000258298
NKG7	-0.752687	2.75836e-05	0.000264868
LTBP3	-0.642353	2.76901e-05	0.000265442
CLEC5A	0.706222	2.86748e-05	0.000274187
ZNF83	-0.524295	2.87717e-05	0.00027465
GYPA	0.623442	2.93e-05	0.000278887
ADCY6	0.633125	2.93138e-05	0.000278887
BPGM	0.579379	2.96465e-05	0.000281344
ALOX5AP	0.647963	3.06393e-05	0.000289555
HIST1H1E	-0.729468	3.12194e-05	0.000294792
ZNF529	-0.505162	3.27878e-05	0.000307048
ATHL1	-0.55547	3.33493e-05	0.000311535
PIBF1	-0.669354	3.41229e-05	0.000317069
C1orf112	-0.818104	3.46205e-05	0.000320669
XAF1	-0.855005	3.54766e-05	0.000326568
EDNRB	0.758613	3.55978e-05	0.000327153
EHMT2	-0.516959	3.57231e-05	0.000328039
TPM2	-0.787292	3.59975e-05	0.000330014
DFFB	-0.630712	3.78412e-05	0.000342229
GRAMD3	-0.519033	3.79193e-05	0.000342662
AMFR	0.555491	3.92842e-05	0.000353029
FTCD	0.579583	3.99855e-05	0.000357351
PWP2	-0.596871	4.02481e-05	0.000358568
GPX3	0.56277	4.04212e-05	0.000359828
YIPF3	0.528287	4.11159e-05	0.000363858
MME	1.09029	4.14752e-05	0.000366337
DYNC1LI2	-0.533617	4.19693e-05	0.000369838
HIST1H2AB	-0.615117	4.47358e-05	0.00039118
SETD6	-0.629665	4.48025e-05	0.000391461
SDC4	0.602625	4.59337e-05	0.0003995
BTN3A3	-0.502149	4.61123e-05	0.00040044
GNLY	-0.882107	4.61534e-05	0.00040049
YES1	-0.584494	4.70192e-05	0.000407069
KIF20B	-0.574256	4.84267e-05	0.000417345
UBXN2B	0.53637	4.87642e-05	0.000419616
C11orf21	-0.523782	4.88794e-05	0.000420289
CASP5	0.609846	4.94595e-05	0.000424955
C12orf29	-0.556875	5.04436e-05	0.000431776
CDC34	0.514747	5.1307e-05	0.000437516
COLQ	-0.637705	5.19282e-05	0.000442149
HIST1H2BJ	0.866474	5.23538e-05	0.000445106
HIST1H2AE	0.731969	5.42272e-05	0.000457265
OLR1	0.799248	5.46337e-05	0.000460351
SPRY2	0.891624	5.54931e-05	0.000465519
FCGBP	-0.677699	5.56889e-05	0.000466127
A4GALT	0.58611	5.61097e-05	0.000468613
SLC10A1	0.540466	5.71685e-05	0.000475009
NFIL3	0.502743	5.82474e-05	0.000482561
PVALB	0.917802	5.88867e-05	0.000487146
CA4	0.590049	5.94009e-05	0.000490327
URB2	-0.546359	5.97316e-05	0.000491627
ALG12	-0.614136	6.07484e-05	0.000499272
NSUN6	-0.533144	6.12086e-05	0.000501964
ATP10D	-0.537051	6.12552e-05	0.000501983
FANCF	-0.688412	6.23982e-05	0.000508573
MANSC1	0.655655	6.4163e-05	0.00051927
WDR60	-0.683059	6.58447e-05	0.000530395
BCL2L1	0.733004	6.81677e-05	0.000547174
IL1RL2	0.726065	7.03554e-05	0.000562744
GPRASP1	-0.552652	7.04923e-05	0.000563046
CD40LG	-0.716014	7.30181e-05	0.000580361
ORM1	0.957645	7.44893e-05	0.000589577
MRPL4	-0.732413	7.53153e-05	0.0005957
PAK1IP1	-0.925443	7.61009e-05	0.000600985
HBE1	0.698704	7.79927e-05	0.000610916
MGAM	1.08102	7.8915e-05	0.000617714
RBM47	0.527423	8.0982e-05	0.000629547
KRT23	0.77259	8.11838e-05	0.000629827
FBXL4	0.602683	8.24782e-05	0.000638426
EXO1	0.613419	8.31175e-05	0.000642194
TRAF4	-0.518791	8.52168e-05	0.000655292
REL	-0.624127	8.64932e-05	0.000663309
CH25H	0.977046	8.82784e-05	0.00067472
RRP9	-0.699605	9.27979e-05	0.000705311
TMEM184B	0.50127	9.35827e-05	0.000709055
TRABD	-0.890609	9.46861e-05	0.000716458
SLC7A11	0.519497	9.645e-05	0.000727864
METTL2B	-0.743118	9.72724e-05	0.000732609
MAP2	0.619766	0.00011355	0.000835253
ADM	0.649939	0.000116226	0.000852171
CRMP1	0.538763	0.00011814	0.000863839
MBNL3	0.569873	0.000119333	0.000870455
NIP7	-0.546303	0.000120422	0.000877274
GPR56	-0.61925	0.000121564	0.000884455
VWF	0.687638	0.000123828	0.000898625
SIT1	-0.549157	0.000125956	0.000910575
ADAMTS6	0.558879	0.000134323	0.000964308
PALB2	-0.564306	0.000135107	0.000969319
IER3	0.699002	0.000136366	0.000977329
FECH	0.621784	0.000139218	0.000991915
DNASE1L2	0.696605	0.000140927	0.00100347
RASA3	-0.783245	0.00014279	0.00101419
ID3	-0.805202	0.000146605	0.00103609
INPP5B	-0.64075	0.000148695	0.0010463
HIST1H4H	0.601371	0.000149486	0.00105122
GPATCH1	-0.689948	0.00015382	0.00107769
BRIX1	-0.501361	0.000156494	0.00109238
HBEGF	0.729105	0.000159718	0.00110874
SLCO4A1	0.688605	0.000169835	0.00116826
VNN1	0.892832	0.000171317	0.00117703
CASP6	-0.52052	0.000171551	0.00117792
NDN	0.505498	0.000179134	0.00122186
KIR2DS5	-0.759589	0.000179714	0.00122434
VNN2	0.768375	0.00018142	0.00123449
PLA2G12A	0.523612	0.000185585	0.00126131
E2F5	-0.812313	0.000190826	0.00129229
TIMM50	-0.682345	0.00019097	0.00129249
LRP5L	-0.798403	0.000196999	0.00132738
C8B	0.580476	0.00019706	0.00132738
CTSW	-0.56609	0.000198125	0.00133376
LRRC20	-0.548293	0.000198454	0.00133518
NAALADL1	-0.626807	0.000201491	0.00135321
DLX5	0.763474	0.000202851	0.00136154
FGF13	0.746814	0.000203833	0.00136732
ZNF227	-0.729177	0.000212058	0.00141914
MYOM2	-1.23779	0.000226373	0.00150253
GPR183	0.616573	0.000227967	0.00151135
METTL8	-0.74584	0.000231269	0.00153056
CDADC1	-0.532364	0.000235949	0.00155428
CLDN5	0.722133	0.000244959	0.00160524
EDN1	0.669262	0.000258879	0.00168286
FGF9	-0.660971	0.000270712	0.00174877
FOXH1	0.662639	0.000271185	0.00175082
IGJ	0.710153	0.000275459	0.00177539
RASSF4	-0.587828	0.000293278	0.00187744
MEFV	0.504396	0.0002943	0.00188292
KLHL25	-0.548069	0.000295689	0.00188755
MN1	0.629879	0.000301875	0.00191647
TMCC2	0.633231	0.000308826	0.00195057
TSGA10	-0.670234	0.000317366	0.00199673
NLRP2	-0.706554	0.000322076	0.00201742
TGFBR3	-0.528739	0.000327168	0.00204143
RDH8	0.527968	0.000344559	0.00213004
RNF19A	-0.723517	0.000361874	0.00221416
MAP3K1	-0.654718	0.000365474	0.00223018
MIA	0.949321	0.000371944	0.00226115
IMPG2	0.667226	0.000372961	0.00226612
GSDMB	-0.607589	0.000373454	0.0022679
ZHX2	0.507882	0.000376878	0.00228137
ARG1	0.624456	0.000404326	0.00242169
GZMH	-1.00043	0.000426583	0.0025336
IL6	0.635294	0.000452199	0.00265793
EYA4	0.602237	0.000454456	0.00266843
TTC27	-0.641504	0.000455839	0.00267517
PRSS23	-0.862182	0.000464459	0.00271455
PDE2A	0.687447	0.000464791	0.00271507
CXorf57	-0.670838	0.000472175	0.00274689
POP5	-0.502011	0.000475717	0.00276184
PHACTR1	0.755358	0.000477437	0.0027704
MAP3K8	0.528664	0.000493432	0.00283894
ACR	0.542163	0.000499393	0.00286601
USP9Y	-1.28398	0.000507432	0.00290156
CD320	-0.589479	0.000538782	0.00305453
DENND2D	-0.703755	0.000545668	0.0030874
CIDEA	0.53837	0.000551149	0.00311066
ZNF184	-0.624113	0.000551532	0.00311127
SCTR	0.551653	0.000560407	0.00315038
PIN1	-0.791191	0.000589705	0.0032874
IL1B	0.849162	0.00059426	0.00330955
C3orf18	-0.557734	0.000611411	0.00339009
RPL39L	-0.622779	0.000627322	0.00346815
POLR3D	-0.503299	0.000638476	0.00351952
MMRN1	0.553178	0.000652973	0.00357685
PPCDC	0.565726	0.000653592	0.00357852
ZPBP	-0.565142	0.000659203	0.00360229
TRPM6	0.631483	0.000664257	0.00362641
TIPRL	-0.608151	0.000667786	0.00364218
HIST1H3G	0.58181	0.000687774	0.00373862
APBB1IP	-0.545461	0.000698897	0.00379318
IL2RB	-0.545272	0.000699698	0.00379435
RAI2	-0.61048	0.00072801	0.00390867
ADAM15	-0.514387	0.000741969	0.00397233
PPAP2C	0.61237	0.00075698	0.00404316
BAX	-0.534599	0.000787211	0.00418298
CRIP2	-0.736215	0.000792596	0.00420765
ASIP	0.623513	0.000796812	0.00422806
IL12RB2	-0.618044	0.000810462	0.00429046
MICAL3	-0.797529	0.000828571	0.00437205
PRR11	-0.551637	0.000858612	0.00451394
CD72	-0.627562	0.000874761	0.00457581
SIGLEC5	0.502561	0.000874846	0.00457581
ARHGEF10	-0.504648	0.000948199	0.00491194
FMO6P	0.537082	0.000963479	0.00497973
PLEKHF1	-0.663801	0.000996831	0.00513108
RBM14	-0.733522	0.00102324	0.00524563
C1orf123	-0.66282	0.00102657	0.00525794
ZNF711	-0.617512	0.00103586	0.0052817
BTNL8	0.626801	0.00104096	0.00529814
SYN1	0.857245	0.00104416	0.00530732
SCIN	-0.629929	0.00104653	0.00531699
NID2	0.503329	0.00105848	0.00535848
LILRA5	0.554056	0.00106643	0.00538675
GADD45G	0.649814	0.00107207	0.00540845
JUP	-0.761814	0.00108128	0.00544717
PGLYRP1	0.631362	0.00110839	0.00556157
CLDN15	-0.52706	0.00112264	0.00562064
PLEK2	0.694055	0.00113627	0.00567354
LILRA4	-0.626331	0.0011651	0.00577873
SLC13A2	0.649274	0.00116746	0.00577873
NUDT1	-0.636484	0.00119832	0.00590576
FLT3	-0.573731	0.00121839	0.00599165
TUBB2A	0.544664	0.00126188	0.00617609
C3AR1	0.574867	0.00131272	0.00637346
HHLA2	-0.537685	0.00133602	0.00646921
GPR171	-0.779409	0.0013673	0.00660658
TNNT1	0.636162	0.0013956	0.00671474
ANXA6	-0.593605	0.00143255	0.00687214
GNRH1	-0.520513	0.00144467	0.00691856
ASPSCR1	-0.571009	0.00145247	0.00695155
REPS2	0.592352	0.00150828	0.00717428
MVD	-0.676308	0.00155245	0.00733874
MC3R	0.522764	0.00158325	0.00746876
C11orf80	-0.500129	0.00161264	0.00759165
DPP3	-0.58641	0.00166861	0.00782915
RNF170	-0.678016	0.00169764	0.00794894
PIK3C2B	-0.502838	0.00175689	0.00816138
GLRX5	0.545441	0.0017898	0.00827799
TRMU	-0.568235	0.00182329	0.00840892
SSTR1	0.544798	0.00187352	0.00859122
ZGPAT	-0.540954	0.00188443	0.00863127
RHBDF1	0.510427	0.00188636	0.00863314
DEPDC5	-0.528915	0.00190011	0.00868767
ABHD8	0.52253	0.00193877	0.00883735
LGMN	0.79277	0.00195187	0.00888282
ZFP30	0.638577	0.00195548	0.00889568
ODF2	-0.514876	0.00200985	0.00910651
TEKT2	0.551965	0.00205327	0.00928103
NKX2-5	0.542942	0.0020671	0.00933238
FOXC2	0.52547	0.00207593	0.0093648
MPP6	-0.638329	0.00223348	0.0099334
BCAT1	0.505746	0.00232286	0.0102426
RIC8B	-0.572616	0.00233157	0.0102622
RHOBTB1	0.571413	0.00233182	0.0102622
IL6R	-0.545836	0.00236034	0.0103676
CD151	0.670739	0.00237837	0.0104387
ST6GALNAC2	0.556839	0.00245293	0.0107038
STEAP4	0.706922	0.00249436	0.0108513
SLC6A6	0.560949	0.00255142	0.0110277
MUM1	-0.638818	0.00257856	0.0111323
KIFAP3	-0.548563	0.00269504	0.0115516
HIST1H2BM	0.537079	0.00269685	0.011555
IL18RAP	-0.517514	0.00271312	0.0116156
SMYD5	-0.579799	0.00286758	0.0121762
PLK2	0.589092	0.00289725	0.0122726
GDAP1	-0.601414	0.00289784	0.0122726
WNT16	-0.511684	0.0029674	0.0125205
GIPR	0.546601	0.00298114	0.0125691
NDC80	-0.577873	0.00300971	0.0126801
GYPE	0.563353	0.00309867	0.012966
TTLL1	-0.583515	0.00313389	0.0130862
TNFAIP6	0.543564	0.00337678	0.013942
PTGES	0.519071	0.00348685	0.0143442
AGPAT4	-0.566736	0.00350929	0.0144201
RIT2	0.573566	0.00355294	0.0145633
MNDA	0.539405	0.00365889	0.0149168
CDCP1	0.535667	0.00369861	0.0150463
KLHL11	-0.581121	0.00379537	0.0153574
IFI44L	-0.805896	0.00379929	0.0153678
FUT8	-0.5789	0.0038834	0.0156411
RFX2	0.541335	0.00395531	0.0158744
WDR46	-0.559692	0.00401733	0.0160835
AICDA	0.507491	0.00404288	0.0161744
CCDC19	0.538407	0.00416421	0.0165664
KBTBD4	-0.511312	0.00417081	0.016581
TMEM115	-0.504802	0.00436843	0.0171741
ABCB4	-0.763738	0.00443386	0.0173832
DDX3Y	-1.44317	0.0046666	0.0181204
F3	0.641701	0.00500145	0.0191326
PSG2	0.555969	0.00548551	0.0206687
PRG4	-0.51242	0.00563941	0.0211315
HOMER1	-0.552197	0.00588116	0.021823
IL9	0.541184	0.00650139	0.0236661
CYP27A1	0.618114	0.00660063	0.0239582
TCAP	-0.502654	0.00676321	0.0244126
TPSD1	0.51519	0.00689432	0.0247942
ZNF652	-0.54235	0.0069369	0.0249394
LIAS	-0.52641	0.00839059	0.0290788
SPO11	0.516357	0.00868022	0.0298547
NUDT2	-0.518864	0.00959016	0.0323386
SPP1	0.547893	0.00977043	0.0328187
CHI3L1	0.588141	0.00992712	0.0332172
C16orf45	-0.578454	0.0103526	0.0343873
ATP6V1B1	-0.502761	0.0112795	0.0368374
HMBOX1	-0.544104	0.0117508	0.0381322
TRIM9	0.508868	0.0119748	0.0387218
TLR8	0.73566	0.0120051	0.0387869
TIMM22	-0.657416	0.0126345	0.0404739
NRAP	0.537522	0.0126709	0.0405341
EPHX2	-0.552447	0.0159735	0.0485276

## Sheet: SLE
id	logFC	P.Value	adj.P.Val
KIAA0355	-0.66848	6.5916e-18	7.48147e-14
IFI27	5.20275	4.87059e-17	2.76406e-13
FCGR1B	1.29591	2.4338e-16	9.20786e-13
TNFSF10	1.00653	6.95253e-16	1.97278e-12
IFI44	2.48297	1.57499e-15	3.57522e-12
FCGR1A	1.43933	2.38257e-15	4.50702e-12
KLF13	-0.735533	3.33865e-15	5.41338e-12
RSAD2	3.16409	3.84001e-15	5.44802e-12
IFI44L	3.61371	7.50588e-15	8.54704e-12
CDC37	-0.595395	7.53043e-15	8.54704e-12
EIF2AK2	1.70377	1.19683e-14	1.15185e-11
LAP3	1.33159	1.21781e-14	1.15185e-11
OASL	1.92504	1.40233e-14	1.22434e-11
IFIH1	1.36509	2.28053e-14	1.84886e-11
ISG15	2.87579	3.76129e-14	2.84604e-11
KLHL22	-0.533288	5.92082e-14	4.20008e-11
IFI6	1.63618	6.63716e-14	4.43128e-11
GBP1	1.30182	7.52297e-14	4.74365e-11
MYD88	0.684396	9.49964e-14	5.67478e-11
STAT1	0.879559	1.66263e-13	9.16697e-11
IFITM1	0.894669	1.69609e-13	9.16697e-11
OAS3	1.48066	2.11247e-13	1.08984e-10
RNASE2	1.31989	2.44282e-13	1.20548e-10
HERC5	2.32438	3.2048e-13	1.5156e-10
IFI35	1.26669	3.60388e-13	1.63616e-10
MEF2D	-0.712804	5.08745e-13	2.22087e-10
OAS1	1.59127	6.28449e-13	2.64181e-10
IFIT3	2.43086	6.74821e-13	2.73544e-10
TDRD7	0.918331	9.59552e-13	3.75549e-10
IL1RN	0.807777	1.52993e-12	5.78823e-10
DDX60	1.58059	2.25736e-12	8.16933e-10
LGALS9	0.789117	2.30325e-12	8.16933e-10
XAF1	1.72288	2.66064e-12	8.88184e-10
IFIT1	2.16311	2.94854e-12	9.56171e-10
STARD8	0.583735	3.29912e-12	1.03493e-09
IFITM3	2.03683	3.37377e-12	1.03493e-09
PTGDS	-0.832253	3.79052e-12	1.13217e-09
KLRB1	-1.3773	8.04462e-12	2.34119e-09
IFIT2	1.66668	2.30696e-11	6.54601e-09
LY6E	1.84885	2.41481e-11	6.68489e-09
MT2A	1.12957	2.72712e-11	7.22078e-09
GRN	0.599707	2.73562e-11	7.22078e-09
SORT1	0.751456	5.79647e-11	1.49523e-08
RTP4	1.51146	6.32686e-11	1.56848e-08
IFIT5	1.35536	6.40606e-11	1.56848e-08
HERC6	1.49352	6.49503e-11	1.56848e-08
SRRM2	-0.531042	7.81305e-11	1.82116e-08
IFI16	0.838859	7.86227e-11	1.82116e-08
TOR1B	0.897803	1.2127e-10	2.75283e-08
DHX58	1.28569	1.3165e-10	2.92985e-08
CD1C	-0.577998	1.37763e-10	3.00694e-08
DDX58	1.0302	1.51362e-10	3.24143e-08
WDR59	-0.503098	1.87415e-10	3.86757e-08
MX1	1.81613	2.18005e-10	4.41849e-08
OAS2	1.37162	2.4365e-10	4.83878e-08
JAK2	0.63469	2.47268e-10	4.83878e-08
SNTB1	0.526631	2.52633e-10	4.85997e-08
SERPING1	0.883685	2.77618e-10	5.16551e-08
SPATS2L	1.55909	3.98041e-10	7.23559e-08
GNA15	0.554431	4.01623e-10	7.23559e-08
SGSM2	-0.647708	4.25452e-10	7.54513e-08
LAMP3	0.700499	4.56846e-10	7.97724e-08
ZNF329	-0.541091	5.09825e-10	8.63659e-08
H1F0	0.86271	5.51135e-10	9.19909e-08
USP18	1.43339	6.14543e-10	1.01088e-07
UBE2L6	0.511019	7.20821e-10	1.16876e-07
TRAFD1	0.696638	8.25756e-10	1.32005e-07
TAP1	0.65468	8.83766e-10	1.39105e-07
SAMD9	0.834385	8.94687e-10	1.39105e-07
SQRDL	0.639441	9.56399e-10	1.46691e-07
AUTS2	-0.730893	9.99667e-10	1.49341e-07
ZBP1	1.33747	1.0903e-09	1.58685e-07
ACOT9	0.510191	1.09052e-09	1.58685e-07
CKAP4	0.80836	1.12409e-09	1.59853e-07
LGALS3BP	1.21552	1.13905e-09	1.59853e-07
CCR1	1.05458	1.14706e-09	1.59853e-07
KLRF2	-1.11715	1.15489e-09	1.59853e-07
SIGLEC1	1.03124	1.28698e-09	1.75991e-07
TYMP	0.717452	1.38009e-09	1.86476e-07
ABCB1	-0.638565	1.57912e-09	2.10859e-07
STMN3	-0.886313	1.64309e-09	2.1685e-07
CHMP5	0.799084	1.7288e-09	2.25539e-07
DYNLT1	0.511203	1.77274e-09	2.28643e-07
PARP12	1.17644	1.96461e-09	2.50543e-07
TRIM21	0.649581	3.08838e-09	3.89478e-07
MX2	0.985731	4.22761e-09	5.2729e-07
TRIM22	1.05006	4.43776e-09	5.47485e-07
STIP1	-0.546016	4.8709e-09	5.9446e-07
ZSCAN18	-0.645723	5.0586e-09	6.04369e-07
SPTLC2	0.626819	5.71635e-09	6.68872e-07
PPP1R13B	-0.616583	7.75236e-09	8.88781e-07
FUT4	0.558055	9.68577e-09	1.09933e-06
CYBB	0.619439	1.21976e-08	1.33118e-06
SCO2	0.99771	1.27079e-08	1.37366e-06
IRF7	0.90602	1.33989e-08	1.4347e-06
PLEKHA1	-0.66951	1.81507e-08	1.87282e-06
GNG7	-0.703348	2.01096e-08	2.04964e-06
OTOF	1.13857	2.43825e-08	2.3857e-06
CXCL10	1.22987	2.64819e-08	2.52374e-06
EIF4B	-0.746783	2.73498e-08	2.52374e-06
CXCR5	-0.844878	2.90967e-08	2.66328e-06
UNC93B1	0.566618	3.11979e-08	2.83277e-06
FNBP4	-0.511244	3.15527e-08	2.84225e-06
C3AR1	0.825638	4.07681e-08	3.55937e-06
FAM46A	0.540569	5.43286e-08	4.50095e-06
REC8	0.621946	6.33369e-08	5.13482e-06
LMO2	0.559079	7.43699e-08	5.94436e-06
CD79B	-1.1014	7.81154e-08	6.20007e-06
LAMA5	-0.56432	8.3293e-08	6.56511e-06
PLSCR1	1.1593	9.2604e-08	7.24866e-06
CEACAM1	0.966641	9.78664e-08	7.60811e-06
BST2	0.689712	1.0145e-07	7.83304e-06
MDC1	-0.531601	1.19024e-07	8.96e-06
SRBD1	0.548737	1.38992e-07	1.02439e-05
SOCS1	0.624266	1.49993e-07	1.09834e-05
CISH	0.691936	1.56049e-07	1.12813e-05
OSBPL10	-0.78433	1.77586e-07	1.26767e-05
C21orf2	-0.615838	1.80637e-07	1.27344e-05
RIN2	0.71013	1.96959e-07	1.37993e-05
ITPR3	-0.651694	2.17241e-07	1.48535e-05
TCN2	0.560657	2.23013e-07	1.51569e-05
P2RY10	-0.570179	2.4799e-07	1.67541e-05
GLS	-0.503354	2.52624e-07	1.69661e-05
CLIC3	-0.906298	2.60739e-07	1.72605e-05
TNFAIP6	0.663413	2.6721e-07	1.75309e-05
PASK	-0.859823	3.03992e-07	1.9716e-05
SP110	0.563791	3.66624e-07	2.34232e-05
ID3	-0.95827	3.67969e-07	2.34232e-05
RETN	1.21161	3.71469e-07	2.34232e-05
CD40LG	-0.709964	5.2883e-07	3.227e-05
ATP1B2	0.618977	5.67861e-07	3.36726e-05
AKR1C3	-0.850498	6.00311e-07	3.49412e-05
NOD2	0.619359	6.78463e-07	3.92886e-05
ABCA1	0.939726	8.22863e-07	4.71692e-05
LHFPL2	0.59772	9.67324e-07	5.35567e-05
EIF3L	-0.611756	1.00716e-06	5.52235e-05
ACP5	0.526427	1.04574e-06	5.70635e-05
ASGR2	0.540357	1.07283e-06	5.82613e-05
BLVRA	0.678057	1.11239e-06	6.01219e-05
PTGDR	-0.558477	1.12059e-06	6.02782e-05
CD163	0.713159	1.19814e-06	6.40991e-05
MTF1	0.533294	1.20292e-06	6.40991e-05
NCAPG	0.552303	1.21594e-06	6.44902e-05
TAP2	0.525784	1.43737e-06	7.31577e-05
ATP8B4	0.633383	1.55432e-06	7.80601e-05
RGL1	0.628028	1.68366e-06	8.34477e-05
BST1	0.654198	1.81648e-06	8.8485e-05
HP	1.18333	1.94244e-06	9.31201e-05
CDC20	0.85495	2.08915e-06	9.83896e-05
CD79A	-0.788297	2.11142e-06	9.90273e-05
NCR3	-0.57193	2.21035e-06	0.000101981
HLA-DOB	-0.810785	2.45599e-06	0.00011195
TCN1	1.39955	2.56867e-06	0.000115235
STAT2	0.637313	2.70453e-06	0.000120614
MAFB	0.603126	2.78818e-06	0.000122658
MT1F	0.524832	3.11001e-06	0.000134215
F5	0.758687	3.13141e-06	0.000134627
HESX1	0.81259	3.34442e-06	0.000142704
HNRNPH1	-0.548668	3.8751e-06	0.0001617
FAIM3	-0.79374	3.93773e-06	0.000163114
TYMS	0.660215	4.16332e-06	0.000168763
FFAR2	0.793034	4.47473e-06	0.0001801
FAM8A1	0.611554	5.14273e-06	0.000200584
CCL8	0.970678	5.5024e-06	0.000211658
CD247	-0.7229	5.71969e-06	0.000216395
SMCHD1	0.548603	6.29315e-06	0.000231907
RNASE3	1.40884	7.33799e-06	0.00026609
MYB	0.553845	7.66468e-06	0.000276255
CRIP2	-0.722264	7.66698e-06	0.000276255
MPO	1.22234	7.79918e-06	0.000279657
CD19	-1.13235	7.92561e-06	0.00028288
SPOCK2	-0.725965	8.12304e-06	0.000288036
HK3	0.574857	8.69629e-06	0.000305582
TLR2	0.857026	8.79937e-06	0.00030825
BLK	-0.737752	9.02036e-06	0.000312138
VPREB3	-1.25732	9.44649e-06	0.000321487
TOP2A	0.701402	9.46049e-06	0.000321487
ATP6V0E2	-0.701724	1.065e-05	0.000356723
DEFA4	1.87453	1.1241e-05	0.000373057
HLA-DOA	-0.582937	1.34132e-05	0.000432627
LCN2	1.37935	1.5354e-05	0.000482738
ELANE	1.67682	1.82559e-05	0.000563056
GNLY	-0.972802	2.09505e-05	0.000635799
EPB41L3	0.501192	2.3217e-05	0.00068445
TSPAN13	-0.503527	2.41591e-05	0.000703091
TRIM25	0.59584	2.51532e-05	0.000725258
CEACAM6	1.52853	2.53042e-05	0.000725258
IL2RB	-0.676878	2.80631e-05	0.000794306
FCER2	-0.823462	2.83731e-05	0.000798436
FBL	-0.586557	3.02412e-05	0.000831085
RPS3	-0.532988	3.10372e-05	0.000848849
CD72	-0.733403	3.15885e-05	0.000861851
TMEM140	0.658864	3.22652e-05	0.000878201
MFHAS1	0.552606	3.4152e-05	0.000915924
SAP30	0.717704	3.4216e-05	0.000915924
ITPK1	0.591625	3.71997e-05	0.000984189
S1PR5	-0.882019	3.82327e-05	0.00100723
AZU1	1.09506	4.17976e-05	0.00108559
CD38	0.782965	4.80424e-05	0.0012226
CNTNAP2	-0.741058	5.61547e-05	0.00138556
CCL2	1.04423	6.22308e-05	0.00151246
LMNB1	0.607049	6.32344e-05	0.0015303
SCD	0.507378	6.65516e-05	0.00158356
HLA-DQB1	-0.964402	6.6692e-05	0.00158359
ANXA3	0.896578	6.95226e-05	0.0016371
IL7R	-0.65258	7.13438e-05	0.00166616
FCER1A	-0.929825	8.12229e-05	0.00185312
BIN1	-0.523045	8.13087e-05	0.00185312
OLR1	1.01665	8.72361e-05	0.00194143
CD6	-0.643032	9.82563e-05	0.00210815
CTSG	1.35459	9.84564e-05	0.00210845
RPL22	-0.570921	0.000106968	0.00224001
CLEC5A	0.618746	0.000107918	0.00224813
CD300C	0.576538	0.000110372	0.00229017
PRTN3	0.710401	0.000117418	0.00240994
GINS2	0.535419	0.000121093	0.0024709
CCNB2	0.582599	0.000121259	0.0024709
HLA-DPA1	-0.536655	0.000131089	0.00261948
PLEKHF1	-0.587504	0.000132988	0.00265275
VCAN	0.591134	0.000138979	0.0027481
NADK	0.598833	0.000143781	0.00281851
DHRS9	0.571921	0.000156806	0.00304751
LTF	1.33907	0.000159879	0.00308603
MMP8	1.15373	0.000160147	0.00308603
KLHL3	-0.545042	0.000188353	0.00350461
JAK1	-0.502491	0.000202267	0.00372684
COBLL1	-0.54282	0.000218222	0.00391283
TMEM204	-0.579853	0.00023251	0.00413634
CEACAM8	1.42628	0.000241432	0.00427497
CD7	-0.517339	0.000285807	0.00489277
C1QB	0.669534	0.000319007	0.0053246
HLA-DPB1	-0.562689	0.000338797	0.00558956
TIMM10	0.849811	0.000340648	0.0055953
LIN7A	0.56083	0.000375423	0.00598463
PSTPIP2	0.520938	0.00038029	0.00602119
COL17A1	0.609329	0.000459563	0.0070108
HLA-DQA1	-0.768985	0.00046148	0.0070242
ADM	0.598081	0.000466021	0.00706186
SLPI	0.851403	0.000478312	0.00719053
CAMP	1.19605	0.000485638	0.007291
LTB4R	0.545345	0.000533893	0.00786972
PVRIG	-0.557583	0.000548117	0.00804803
CXCR6	-0.530148	0.000569919	0.0083037
STAG3L3	-0.510536	0.000715721	0.00987052
OLFM4	0.952851	0.000734665	0.0100342
HDC	-0.564662	0.000800239	0.0107234
VNN1	0.686562	0.000859073	0.011351
ARG1	1.03186	0.000912974	0.0118426
ALPK1	0.556744	0.000955912	0.0122872
FKBP5	0.623829	0.00102445	0.0129626
MS4A3	0.554617	0.00106431	0.0132892
SLC2A5	0.559038	0.00112001	0.0137043
TMCC2	0.723322	0.00153162	0.0170597
IRAK3	0.532778	0.00175846	0.01899
GZMK	-0.677885	0.00189189	0.0201814
CLEC1B	0.583045	0.00227905	0.0233248
TGFBR3	-0.549385	0.00327034	0.0305501
HBQ1	0.502373	0.00427462	0.0373494
CD160	-0.622286	0.00432217	0.0376506
SIAH2	0.528129	0.0051815	0.0429471
ECHDC3	0.742984	0.00531455	0.0436155
LAG3	0.559238	0.00552117	0.044857

## Sheet: common gene list
id
TMEM140
CD247
PLSCR1
KLRB1
KLRF2
EPB41L3
CD160
CCR1
MAFB
GZMK
AKR1C3
PTGDS
TLR2
IL1RN
S1PR5
CLIC3
LCN2
LHFPL2
ANXA3
H1F0
IL7R
FFAR2
STAG3L3
MFHAS1
SLPI
PLEKHA1
HBQ1
CCL2
GNA15
FCGR1B
CD7
KLHL3
NCR3
CLEC5A
XAF1
GNLY
OLR1
CD40LG
ADM
ID3
VNN1
TMCC2
TGFBR3
ARG1
IL2RB
CRIP2
CD72
PLEKHF1
C3AR1
TNFAIP6
IFI44L
