# Supplementary material for: The shared circulating diagnostic biomarkers and molecular mechanisms of systemic lupus erythematosus and inflammatory bowel disease
Source: Front Immunol. 2024 May 7;15:1354348. doi: 10.3389/fimmu.2024.1354348 (PMC11106441; doi:10.3389/fimmu.2024.1354348)
Supplement: Supplementary file 4 [file DataSheet_3.xlsx]

## Sheet: Sheet1
ACOT9
ACTR1A
C7orf26
CCRL2
CTDSP2
IFI27
IFI44
ITCH
JUP
MARCKSL1
MGAT1
NTSR1
PML
PNMA3
RALGPS1
RGL1
RNASE1
SERPINB8
SLC22A18AS
STARD8
TMEM140
CD247
PLSCR1
KLRB1
KLRF1
EPB41L3
CD160
CCR1
MAFB
GZMK
AKR1C3
PTGDS
TLR2
IL1RN
S1PR5
CLIC3
LCN2
LHFPL2
ANXA3
H1F0
IL7R
FFAR2
STAG3L3
MFHAS1
SLPI
PLEKHA1
HBQ1
CCL2
GNA15
FCGR1B
CD7
KLHL3
NCR3
CLEC5A
XAF1
GNLY
OLR1
CD40LG
ADM
ID3
VNN1
TMCC2
TGFBR3
ARG1
IL2RB
CRIP2
CD72
PLEKHF1
C3AR1
TNFAIP6
IFI44L
